# Supplementary material for: Genomic Insights into Triple-Negative and HER2-Positive Breast Cancers Using Isogenic Model Systems
Source: PLoS One. 2013 Sep 23;8(9):e74993. doi: 10.1371/journal.pone.0074993 (PMC3781103; doi:10.1371/journal.pone.0074993)
Supplement: Table S2 — Deregulated genes between pcDNA and HER2+ clones in MDA-MB-231 and MDA-MB-468 backgrounds. (XLSX) [file pone.0074993.s004.xlsx]

## Sheet: 231 pc vs HER-2
Table S2
Deregulated Genes Between MDA-MB-231 pCDNA vs HER-2
Fold Change	Regulation	Gene Symbol	Gene Description
85.1574	down	MMP1	matrix metallopeptidase 1 (interstitial collagenase)
17.1056	down	CCL2	chemokine (C-C motif) ligand 2
14.2181	down	HLA-DQA1|HLA-DQA2	major histocompatibility complex, class II, DQ alpha 1 | major histocompatibility complex, class II, DQ alpha 2
9.54215	down	PTGS2	prostaglandin-endoperoxide synthase 2 (prostaglandin G/H synthase and cyclooxygenase)
8.74878	down	ADAMTS1	ADAM metallopeptidase with thrombospondin type 1 motif, 1
7.65855	down	CST4|CST1	cystatin S | cystatin SN
7.6251	down	KYNU	kynureninase (L-kynurenine hydrolase)
6.86575	up	GREB1
6.80711	down	BDKRB1	bradykinin receptor B1
6.65342	down	CST2	cystatin SA
6.65091	down	MAL2	mal, T-cell differentiation protein 2
6.37708	down	CHRDL1	chordin-like 1
6.32386	down	CST1|CST4	cystatin SN | cystatin S
6.16303	up	OLR1	oxidized low density lipoprotein (lectin-like) receptor 1
5.46859	up	LCP1	lymphocyte cytosolic protein 1 (L-plastin)
5.1582	down	CXCL11	chemokine (C-X-C motif) ligand 11
5.14961	down	HLA-DPB1	major histocompatibility complex, class II, DP beta 1
4.8424	down	ROBO1	roundabout, axon guidance receptor, homolog 1 (Drosophila)
4.78192	down	HAS2	hyaluronan synthase 2
4.73369	down	F2RL2	coagulation factor II (thrombin) receptor-like 2
4.5965	down	CD24
4.58839	up	SLC22A3	solute carrier family 22 (extraneuronal monoamine transporter), member 3
4.50415	up	C4orf18	chromosome 4 open reading frame 18
4.45348	up	THBS2	thrombospondin 2
4.30258	down	HLA-DPA1	major histocompatibility complex, class II, DP alpha 1
4.05706	down	HLA-DRA	major histocompatibility complex, class II, DR alpha
4.04256	up	SH3BP5	SH3-domain binding protein 5 (BTK-associated)
3.7659	down	PSG8|PSG1|PSG9|PSG4|PSG7	pregnancy specific beta-1-glycoprotein 8 | pregnancy specific beta-1-glycoprotein 1 | pregnancy specific beta-1-glycoprotein 9 | pregnancy specific beta-1-glycoprotein 4 | pregnancy specific beta-1-glycoprotein 7
3.57996	down	TSPAN1	tetraspanin 1
3.56395	down	FGF5	fibroblast growth factor 5
3.46146	down	SLC14A1	solute carrier family 14 (urea transporter), member 1 (Kidd blood group)
3.45464	down	TMEM156	transmembrane protein 156
3.42772	down	PCDHB2	protocadherin beta 2
3.41028	down	NEO1	neogenin homolog 1 (chicken)
3.37407	down	AGR2	anterior gradient homolog 2 (Xenopus laevis)
3.36659	up	OLFML3	olfactomedin-like 3
3.34946	up	CDH1	cadherin 1, type 1, E-cadherin (epithelial)
3.32727	down	SEMA3A	sema domain, immunoglobulin domain (Ig), short basic domain, secreted, (semaphorin) 3A
3.15234	up	CLIC5	chloride intracellular channel 5
3.14284	down	BCL2A1	BCL2-related protein A1
3.0841	up	CALB2	calbindin 2, 29kDa (calretinin)
3.06615	down	MGC10981
3.06416	down	PSG9|PSG8|PSG6|PSG1	pregnancy specific beta-1-glycoprotein 9 | pregnancy specific beta-1-glycoprotein 8 | pregnancy specific beta-1-glycoprotein 6 | pregnancy specific beta-1-glycoprotein 1
3.03045	up	ESR1	estrogen receptor 1
3.01127	up	CA12	carbonic anhydrase XII
2.99498	down	SPDEF	SAM pointed domain containing ets transcription factor
2.96045	down	FUCA1	fucosidase, alpha-L- 1, tissue
2.95166	up	LAPTM5	lysosomal associated multispanning membrane protein 5
2.92409	down	DKFZP564O0823
2.92266	down	DSC2	desmocollin 2
2.91071	down	SAT1	spermidine/spermine N1-acetyltransferase 1
2.8777	down	CYB5R2	cytochrome b5 reductase 2
2.81526	down	TMEM45B	transmembrane protein 45B
2.78033	down	IL24	interleukin 24
2.76939	down	IL18	interleukin 18 (interferon-gamma-inducing factor)
2.74104	down	NDRG2	NDRG family member 2
2.69475	down	MYO5C	myosin VC
2.68986	up	RASGRP1	RAS guanyl releasing protein 1 (calcium and DAG-regulated)
2.67786	down	CFH	complement factor H
2.67558	down	LPXN	leupaxin
2.65528	down	PTGFRN	prostaglandin F2 receptor negative regulator
2.64449	up	GJA1	gap junction protein, alpha 1, 43kDa
2.6101	down	EMB|LOC647121	embigin homolog (mouse) | embigin homolog (mouse) pseudogene
2.59851	down	LOC124220	similar to common salivary protein 1
2.59465	down	PDZK1IP1	PDZK1 interacting protein 1
2.59152	down	FIG4
2.58783	down	DMBT1	deleted in malignant brain tumors 1
2.58621	up	HSD3B1|HSD3B2	hydroxy-delta-5-steroid dehydrogenase, 3 beta- and steroid delta-isomerase 1 | hydroxy-delta-5-steroid dehydrogenase, 3 beta- and steroid delta-isomerase 2
2.58221	down	SAMD12	sterile alpha motif domain containing 12
2.58185	down	AFF3	AF4/FMR2 family, member 3
2.57192	down	PLXDC2	plexin domain containing 2
2.57096	down	IFIT2	interferon-induced protein with tetratricopeptide repeats 2
2.57047	down	SPRY1	sprouty homolog 1, antagonist of FGF signaling (Drosophila)
2.56523	down	PAPPA	pregnancy-associated plasma protein A, pappalysin 1
2.55641	down	ENPP4	ectonucleotide pyrophosphatase/phosphodiesterase 4 (putative function)
2.55096	down	LPHN2	latrophilin 2
2.5441	down	XK	X-linked Kx blood group (McLeod syndrome)
2.51997	down	LPAR1	lysophosphatidic acid receptor 1
2.47923	up	LOXL4	lysyl oxidase-like 4
2.47342	down	ENTPD3	ectonucleoside triphosphate diphosphohydrolase 3
2.46073	up	TMEM56	transmembrane protein 56
2.46028	down	TSPAN8	tetraspanin 8
2.46007	down	SLAMF7	SLAM family member 7
2.4523	up	RHOD	ras homolog gene family, member D
2.44675	up	FABP3	fatty acid binding protein 3, muscle and heart (mammary-derived growth inhibitor)
2.42574	up	HAVCR2	hepatitis A virus cellular receptor 2
2.42028	down	NTN4	netrin 4
2.40947	down	ANGPTL4	angiopoietin-like 4
2.40126	down	LCN2	lipocalin 2
2.38047	down	CYP24A1	cytochrome P450, family 24, subfamily A, polypeptide 1
2.37473	down	TNFRSF10D	tumor necrosis factor receptor superfamily, member 10d, decoy with truncated death domain
2.3728	up	PDE1C	phosphodiesterase 1C, calmodulin-dependent 70kDa
2.36352	down	SLCO1B3|SLCO1B1|LST-3TM12	solute carrier organic anion transporter family, member 1B3 | solute carrier organic anion transporter family, member 1B1 | organic anion transporter LST-3b
2.35597	down	CCND2	cyclin D2
2.32023	down	ITGA2	integrin, alpha 2 (CD49B, alpha 2 subunit of VLA-2 receptor)
2.31942	down	NOV	nephroblastoma overexpressed gene
2.31534	down	SERPIND1	serpin peptidase inhibitor, clade D (heparin cofactor), member 1
2.31294	up	IGSF3	immunoglobulin superfamily, member 3
2.30612	up	VDR	vitamin D (1,25- dihydroxyvitamin D3) receptor
2.29232	down	FBXO32	F-box protein 32
2.29064	up	SDC2	syndecan 2
2.25753	up	PON3	paraoxonase 3
2.25007	down	CACHD1	cache domain containing 1
2.23168	up	C9orf19	chromosome 9 open reading frame 19
2.23045	down	LTBP1	latent transforming growth factor beta binding protein 1
2.23038	down	ALDH1A3	aldehyde dehydrogenase 1 family, member A3
2.23008	down	RNASE1	ribonuclease, RNase A family, 1 (pancreatic)
2.20157	down	NUP210	nucleoporin 210kDa
2.19753	up	IL2RG|LOC158830	interleukin 2 receptor, gamma (severe combined immunodeficiency) | similar to Ab2-183
2.18855	down	PSD3	pleckstrin and Sec7 domain containing 3
2.18691	up	OPHN1	oligophrenin 1
2.17887	up	DYSF	dysferlin, limb girdle muscular dystrophy 2B (autosomal recessive)
2.1754	up	INHBA	inhibin, beta A
2.16766	down	ANKRD29	ankyrin repeat domain 29
2.16643	down	TACSTD2	tumor-associated calcium signal transducer 2
2.15722	down	RNF128	ring finger protein 128
2.15634	down	C8orf13	chromosome 8 open reading frame 13
2.13442	up	C7orf58	chromosome 7 open reading frame 58
2.11687	down	UBASH3B	ubiquitin associated and SH3 domain containing, B
2.11617	down	IRAK3	interleukin-1 receptor-associated kinase 3
2.11073	up	LAMB1	laminin, beta 1
2.11	up	DDR1	discoidin domain receptor tyrosine kinase 1
2.10958	up	NUAK1	NUAK family, SNF1-like kinase, 1
2.10788	down	HHLA3	HERV-H LTR-associating 3
2.10735	down	CENTD1	centaurin, delta 1
2.10519	down	CTSB	cathepsin B
2.096	down	LOXL2|ENTPD4	lysyl oxidase-like 2 | ectonucleoside triphosphate diphosphohydrolase 4
2.08356	up	TGFBR3	transforming growth factor, beta receptor III
2.07396	down	AKR1C2|AKR1C1	aldo-keto reductase family 1, member C2 (dihydrodiol dehydrogenase 2; bile acid binding protein; 3-alpha hydroxysteroid dehydrogenase, type III) | aldo-keto reductase family 1, member C1 (dihydrodiol dehydrogenase 1; 20-alpha (3-alpha)-hydroxysteroid dehydrogenase)
2.06655	up	SEMA5A	sema domain, seven thrombospondin repeats (type 1 and type 1-like), transmembrane domain (TM) and short cytoplasmic domain, (semaphorin) 5A
2.06649	down	BNIP3L	BCL2/adenovirus E1B 19kDa interacting protein 3-like
2.06578	down	DUSP4	dual specificity phosphatase 4
2.05875	down	SHISA2	shisa homolog 2 (Xenopus laevis)
2.05159	down	AGPAT5	1-acylglycerol-3-phosphate O-acyltransferase 5 (lysophosphatidic acid acyltransferase, epsilon)
2.05085	up	CLIC5|LOC100131610	chloride intracellular channel 5 | similar to chloride intracellular channel 5
2.04153	down	ESAM|LOC100129069	endothelial cell adhesion molecule | hypothetical protein LOC100129069
2.04099	up	LUM	lumican
2.03904	down	DHRS3	dehydrogenase/reductase (SDR family) member 3
2.03813	down	MUC1	mucin 1, cell surface associated
2.03364	up	TLR4	toll-like receptor 4
2.02367	up	CRISPLD2	cysteine-rich secretory protein LCCL domain containing 2
2.02171	down	TNFRSF11B	tumor necrosis factor receptor superfamily, member 11b (osteoprotegerin)
2.015	up	RPS6KA1	ribosomal protein S6 kinase, 90kDa, polypeptide 1
2.01376	down	NOG	noggin
2.01323	up	HSPB8|PDAP1	heat shock 22kDa protein 8 | PDGFA associated protein 1
2.01218	up	PON2	paraoxonase 2
2.00161	up	ITPK1|LOC100130685	inositol 1,3,4-triphosphate 5/6 kinase | hypothetical protein LOC100130685
1.99715	down	RGMB	RGM domain family, member B
1.98546	down	CAMK2N1	calcium/calmodulin-dependent protein kinase II inhibitor 1
1.98314	down	GDF15	growth differentiation factor 15
1.98177	down	TMEM27	transmembrane protein 27
1.97829	up	SAA1|SAA2	serum amyloid A1 | serum amyloid A2
1.97092	up	SAA1|SAA2	serum amyloid A1 | serum amyloid A2
1.96929	down	TSPAN13	tetraspanin 13
1.96612	down	GPR137B	G protein-coupled receptor 137B
1.9661	down	KIAA1324L	KIAA1324-like
1.96313	up	LIMK1	LIM domain kinase 1
1.95363	up	PELI1	pellino homolog 1 (Drosophila)
1.9489	up	SLC1A3	solute carrier family 1 (glial high affinity glutamate transporter), member 3
1.94854	down	PKIA	protein kinase (cAMP-dependent, catalytic) inhibitor alpha
1.94452	down	RAB27B
1.94057	up	ENDOD1	endonuclease domain containing 1
1.94041	up	LDLRAP1	low density lipoprotein receptor adaptor protein 1
1.94011	down	DTNA	dystrobrevin, alpha
1.93694	down	ELP3	elongation protein 3 homolog (S. cerevisiae)
1.93316	down	DGAT2	diacylglycerol O-acyltransferase homolog 2 (mouse)
1.93258	down	PTGES	prostaglandin E synthase
1.93069	down	FLRT2	fibronectin leucine rich transmembrane protein 2
1.92973	up	TAGLN	transgelin
1.92127	up	TRIB2	tribbles homolog 2 (Drosophila)
1.92113	down	C9orf150	chromosome 9 open reading frame 150
1.92017	down	TMEM66	transmembrane protein 66
1.92005	up	PODXL	podocalyxin-like
1.91845	down	ADFP	adipose differentiation-related protein
1.9181	up	TSPAN5	tetraspanin 5
1.91312	down	UST	uronyl-2-sulfotransferase
1.91283	up	RHOF	ras homolog gene family, member F (in filopodia)
1.90571	up	C10orf81	chromosome 10 open reading frame 81
1.90279	up	ACP2	acid phosphatase 2, lysosomal
1.89729	down	LAMA3	laminin, alpha 3
1.89668	up	FDXR	ferredoxin reductase
1.89575	down	PSG4|PSG11|PSG2|PSG7|PSG5|PSG8|PSG9	pregnancy specific beta-1-glycoprotein 4 | pregnancy specific beta-1-glycoprotein 11 | pregnancy specific beta-1-glycoprotein 2 | pregnancy specific beta-1-glycoprotein 7 | pregnancy specific beta-1-glycoprotein 5 | pregnancy specific beta-1-glycoprotein 8 | pregnancy specific beta-1-glycoprotein 1 | pregnancy specific beta-1-glycoprotein 9
1.89573	down	OASL	2'-5'-oligoadenylate synthetase-like
1.8905	down	TMPRSS2	transmembrane protease, serine 2
1.88672	down	PSTPIP2	proline-serine-threonine phosphatase interacting protein 2
1.87858	up	SFN	stratifin
1.87743	down	NUPR1	nuclear protein 1
1.87653	down	ERRFI1	ERBB receptor feedback inhibitor 1
1.87497	down	FST	follistatin
1.87076	up	SLC7A7	solute carrier family 7 (cationic amino acid transporter, y+ system), member 7
1.86943	up	MAMLD1	mastermind-like domain containing 1
1.86698	down	STOM	stomatin
1.86253	down	KCNS3	potassium voltage-gated channel, delayed-rectifier, subfamily S, member 3
1.84922	down	TM4SF1	transmembrane 4 L six family member 1
1.849	down	ASAH1	N-acylsphingosine amidohydrolase (acid ceramidase) 1
1.84573	up	C2orf18|CENPA	chromosome 2 open reading frame 18 | centromere protein A
1.84253	up	PPME1	protein phosphatase methylesterase 1
1.84188	down	MALL|LOC440895	mal, T-cell differentiation protein-like | LIM and senescent cell antigen-like domains 3-like
1.84074	up	MAOB	monoamine oxidase B
1.83882	down	AGPAT9	1-acylglycerol-3-phosphate O-acyltransferase 9
1.83733	up	ABCD3	ATP-binding cassette, sub-family D (ALD), member 3
1.83665	up	PTGS1	prostaglandin-endoperoxide synthase 1 (prostaglandin G/H synthase and cyclooxygenase)
1.83522	down	SCNN1A	sodium channel, nonvoltage-gated 1 alpha
1.83149	down	EDN1	endothelin 1
1.83022	up	KCTD7|RABGEF1	potassium channel tetramerisation domain containing 7 | RAB guanine nucleotide exchange factor (GEF) 1
1.82931	down	EVI2B	ecotropic viral integration site 2B
1.82768	up	NPPB	natriuretic peptide precursor B
1.81751	down	LDOC1	leucine zipper, down-regulated in cancer 1
1.81627	down	SLC25A37|LOC100133914	solute carrier family 25, member 37 | hypothetical protein LOC100133914
1.81452	down	RHOJ	ras homolog gene family, member J
1.81301	down	SLC4A7	solute carrier family 4, sodium bicarbonate cotransporter, member 7
1.81295	down	E2F5	E2F transcription factor 5, p130-binding
1.8093	down	BXDC5	brix domain containing 5
1.80401	down	MYO1D	myosin ID
1.80149	down	TRIM29	tripartite motif-containing 29
1.80148	down	RNF125	ring finger protein 125
1.80062	down	NDP	Norrie disease (pseudoglioma)
1.80019	down	KRTAP2-4|KRTAP2-1|LOC644350|LOC728285|LOC728934|LOC730755|KAP2.1B|LOC728943|KRTAP2-2	keratin associated protein 2-4 | keratin associated protein 2-1 | hypothetical LOC644350 | similar to keratin associated protein | hypothetical LOC728934 | similar to keratin associated protein 2-4 | keratin associated protein 2.1B | hypothetical LOC728943 | keratin associated protein 2-2
1.79911	down	IFIT1	interferon-induced protein with tetratricopeptide repeats 1
1.79467	down	SMAD1	SMAD family member 1
1.79361	up	IFI35	interferon-induced protein 35
1.79267	down	NRK	Nik related kinase
1.79241	down	PPM2C	protein phosphatase 2C, magnesium-dependent, catalytic subunit
1.7906	down	GPR116	G protein-coupled receptor 116
1.78818	up	PAPSS2	3'-phosphoadenosine 5'-phosphosulfate synthase 2
1.78636	down	RPL11	ribosomal protein L11
1.78481	up	ARHGAP26	Rho GTPase activating protein 26
1.78278	down	DLG1	discs, large homolog 1 (Drosophila)
1.78234	up	SCARA3	scavenger receptor class A, member 3
1.7823	down	AK5	adenylate kinase 5
1.78196	down	GCKR	glucokinase (hexokinase 4) regulator
1.77916	down	PLAT	plasminogen activator, tissue
1.77702	down	MUSK	muscle, skeletal, receptor tyrosine kinase
1.77506	up	CCDC21	coiled-coil domain containing 21
1.77178	down	DUSP1	dual specificity phosphatase 1
1.77174	down	CTH	cystathionase (cystathionine gamma-lyase)
1.77168	up	MCAM	melanoma cell adhesion molecule
1.76899	up	TSPAN2	tetraspanin 2
1.76824	down	MCPH1	microcephalin 1
1.76702	down	PPP2CB	protein phosphatase 2 (formerly 2A), catalytic subunit, beta isoform
1.76544	down	ZZZ3	zinc finger, ZZ-type containing 3
1.75412	up	SDC4	syndecan 4
1.7533	down	RAGE	renal tumor antigen
1.75315	down	APBB1IP	amyloid beta (A4) precursor protein-binding, family B, member 1 interacting protein
1.75155	down	RRAGD	Ras-related GTP binding D
1.75132	up	KAL1	Kallmann syndrome 1 sequence
1.74999	down	MLZE	melanoma-derived leucine zipper, extra-nuclear factor
1.74892	up	RCP9	calcitonin gene-related peptide-receptor component protein
1.74858	up	PLB1	phospholipase B1
1.74742	down	HTR1D	5-hydroxytryptamine (serotonin) receptor 1D
1.74518	up	PFTK1	PFTAIRE protein kinase 1
1.74349	down	ALG6	asparagine-linked glycosylation 6 homolog (S. cerevisiae, alpha-1,3-glucosyltransferase)
1.74348	down	GTF2B	general transcription factor IIB
1.74234	down	NR3C2	nuclear receptor subfamily 3, group C, member 2
1.74231	down	C18orf21	chromosome 18 open reading frame 21
1.74098	up	GSN	gelsolin (amyloidosis, Finnish type)
1.7401	down	CCL28	chemokine (C-C motif) ligand 28
1.73878	down	TMC5	transmembrane channel-like 5
1.73821	down	SERPINA3	serpin peptidase inhibitor, clade A (alpha-1 antiproteinase, antitrypsin), member 3
1.73771	up	LYPD6	LY6/PLAUR domain containing 6
1.73409	up	SHC3	SHC (Src homology 2 domain containing) transforming protein 3
1.7317	down	C8orf53	chromosome 8 open reading frame 53
1.73136	down	INDO	indoleamine-pyrrole 2,3 dioxygenase
1.73027	up	SERPINB2	serpin peptidase inhibitor, clade B (ovalbumin), member 2
1.72975	down	TOE1	target of EGR1, member 1 (nuclear)
1.72944	down	CDCA2	cell division cycle associated 2
1.72803	down	PPP2R2A	protein phosphatase 2 (formerly 2A), regulatory subunit B, alpha isoform
1.72552	up	KIAA0408|C6orf174	KIAA0408 | chromosome 6 open reading frame 174
1.72465	down	C6orf199	chromosome 6 open reading frame 199
1.72426	down	RLF	rearranged L-myc fusion
1.72224	up	TCF19	transcription factor 19 (SC1)
1.72141	down	POLR2K	polymerase (RNA) II (DNA directed) polypeptide K, 7.0kDa
1.72114	up	EFHD1	EF-hand domain family, member D1
1.71999	down	PNMA2	paraneoplastic antigen MA2
1.71959	down	PLLP	plasma membrane proteolipid (plasmolipin)
1.71904	up	SLC35B4	solute carrier family 35, member B4
1.71779	up	IL1RL2	interleukin 1 receptor-like 2
1.71715	up	TIMP4	TIMP metallopeptidase inhibitor 4
1.71513	down	FMO3	flavin containing monooxygenase 3
1.71424	up	TPST1	tyrosylprotein sulfotransferase 1
1.71338	down	EXOSC2	exosome component 2
1.7116	down	ANKRD13C	ankyrin repeat domain 13C
1.71095	up	UXS1	UDP-glucuronate decarboxylase 1
1.7089	down	PITPNC1	phosphatidylinositol transfer protein, cytoplasmic 1
1.70804	up	PSMB9	proteasome (prosome, macropain) subunit, beta type, 9 (large multifunctional peptidase 2)
1.70551	down	ZCCHC17	zinc finger, CCHC domain containing 17
1.70256	down	CFB	complement factor B
1.70221	up	DAPK2	death-associated protein kinase 2
1.6992	up	MADD	MAP-kinase activating death domain
1.69911	down	EPB41L4A	erythrocyte membrane protein band 4.1 like 4A
1.69806	down	SLC16A2	solute carrier family 16, member 2 (monocarboxylic acid transporter 8)
1.69487	up	FNBP1L	formin binding protein 1-like
1.69352	up	LRIG1	leucine-rich repeats and immunoglobulin-like domains 1
1.692	down	SH2D4A	SH2 domain containing 4A
1.68992	down	PFDN4	prefoldin subunit 4
1.68911	up	NXF3	nuclear RNA export factor 3
1.68879	down	WASF3	WAS protein family, member 3
1.68796	down	MGST1	microsomal glutathione S-transferase 1
1.6874	up	KIAA1199
1.68572	down	SORL1	sortilin-related receptor, L(DLR class) A repeats-containing
1.68545	down	XPO7	exportin 7
1.68502	up	CHN1	chimerin (chimaerin) 1
1.68257	up	ERCC6|PGBD3	excision repair cross-complementing rodent repair deficiency, complementation group 6 | piggyBac transposable element derived 3
1.68201	up	CARD11	caspase recruitment domain family, member 11
1.68106	up	ITGA6	integrin, alpha 6
1.67997	down	PSD3	pleckstrin and Sec7 domain containing 3
1.67842	down	COX6C	cytochrome c oxidase subunit VIc
1.67781	down	MMP3	matrix metallopeptidase 3 (stromelysin 1, progelatinase)
1.67406	up	BANK1	B-cell scaffold protein with ankyrin repeats 1
1.67379	up	NLK	nemo-like kinase
1.67368	down	DNAH11	dynein, axonemal, heavy chain 11
1.67309	down	CSGALNACT1	chondroitin sulfate N-acetylgalactosaminyltransferase 1
1.67251	down	SRGN	serglycin
1.67135	down	MTMR9	myotubularin related protein 9
1.67015	down	CA9	carbonic anhydrase IX
1.66878	down	DOCK5	dedicator of cytokinesis 5
1.66787	up	SELENBP1	selenium binding protein 1
1.66465	down	SPANXB1|SPANXB2|SPANXA1|SPANXA2|SPANXC|SPANXD|SPANXF1|SPANXE	SPANX family, member B1 | SPANX family, member B2 | sperm protein associated with the nucleus, X-linked, family member A1 | SPANX family, member A2 | SPANX family, member C | SPANX family, member D | SPANX family, member F1 | SPANX family, member E
1.66374	down	ATP6V1C1	ATPase, H+ transporting, lysosomal 42kDa, V1 subunit C1
1.66166	down	GNA15	guanine nucleotide binding protein (G protein), alpha 15 (Gq class)
1.66109	down	SSX1|SSX8	synovial sarcoma, X breakpoint 1 | synovial sarcoma, X breakpoint 8
1.66081	down	PIK3R3	phosphoinositide-3-kinase, regulatory subunit 3 (gamma)
1.66075	up	GCH1	GTP cyclohydrolase 1 (dopa-responsive dystonia)
1.66045	down	GPX7	glutathione peroxidase 7
1.65904	down	B4GALT6	UDP-Gal:betaGlcNAc beta 1,4- galactosyltransferase, polypeptide 6
1.65903	down	ZNF626|ZNF826|ZNF737	zinc finger protein 626 | zinc finger protein 826 | zinc finger protein 737
1.65797	up	CHRNA5	cholinergic receptor, nicotinic, alpha 5
1.65778	down	CCDC146|POLR2J4	coiled-coil domain containing 146 | polymerase (RNA) II (DNA directed) polypeptide J, 13.3kDa pseudogene
1.65632	up	C2CD3	C2 calcium-dependent domain containing 3
1.65587	up	GSTM4|GSTM1|GSTM2	glutathione S-transferase M4 | glutathione S-transferase M1 | glutathione S-transferase M2 (muscle)
1.65561	down	GPRC5A	G protein-coupled receptor, family C, group 5, member A
1.65494	up	CAMK4	calcium/calmodulin-dependent protein kinase IV
1.65385	up	RTKN	rhotekin
1.65112	down	KIAA0746|SERINC2	KIAA0746 protein | serine incorporator 2
1.64972	down	KLHL24	kelch-like 24 (Drosophila)
1.64937	down	C17orf28	chromosome 17 open reading frame 28
1.64804	up	PQLC3	PQ loop repeat containing 3
1.64591	down	CLDN1	claudin 1
1.64447	down	TNFRSF11A	tumor necrosis factor receptor superfamily, member 11a, NFKB activator
1.64341	up	GCA	grancalcin, EF-hand calcium binding protein
1.64337	up	SPIN1	spindlin 1
1.64292	down	FZD6	frizzled homolog 6 (Drosophila)
1.64223	down	GADD45A	growth arrest and DNA-damage-inducible, alpha
1.64136	down	CPA4	carboxypeptidase A4
1.64133	down	HMBOX1	homeobox containing 1
1.64131	up	HMBS	hydroxymethylbilane synthase
1.64109	down	CDC26|LOC729948|LOC730314	cell division cycle 26 homolog (S. cerevisiae) | similar to CDC26 subunit of anaphase promoting complex
1.64084	up	LPCAT2	lysophosphatidylcholine acyltransferase 2
1.6408	down	UTP11L	UTP11-like, U3 small nucleolar ribonucleoprotein, (yeast)
1.63978	down	GPR110	G protein-coupled receptor 110
1.63789	up	ITGAV	integrin, alpha V (vitronectin receptor, alpha polypeptide, antigen CD51)
1.63558	down	NLGN1	neuroligin 1
1.63535	down	CNOT7	CCR4-NOT transcription complex, subunit 7
1.63466	up	ST6GALNAC2	ST6 (alpha-N-acetyl-neuraminyl-2,3-beta-galactosyl-1,3)-N-acetylgalactosaminide alpha-2,6-sialyltransferase 2
1.63274	down	DNALI1|RPS27	dynein, axonemal, light intermediate chain 1 | ribosomal protein S27 (metallopanstimulin 1)
1.63225	up	RAB20
1.6317	up	PIGV	phosphatidylinositol glycan anchor biosynthesis, class V
1.62988	up	FBXO17	F-box protein 17
1.62923	up	CCDC69	coiled-coil domain containing 69
1.62768	up	C7orf42	chromosome 7 open reading frame 42
1.6267	up	COBLL1	COBL-like 1
1.62607	up	KIAA1161
1.62567	down	LRRC6	leucine rich repeat containing 6
1.62546	down	HOXB9	homeobox B9
1.62426	up	SLC22A15	solute carrier family 22, member 15
1.62407	down	NAP1L3	nucleosome assembly protein 1-like 3
1.62319	up	ADAMTS3	ADAM metallopeptidase with thrombospondin type 1 motif, 3
1.62221	up	TLCD1	TLC domain containing 1
1.62182	up	PDE9A|LOC100132338	phosphodiesterase 9A | hypothetical protein LOC100132338
1.62134	down	EIF3E	eukaryotic translation initiation factor 3, subunit E
1.62118	up	PARP12	poly (ADP-ribose) polymerase family, member 12
1.62112	up	CISH	cytokine inducible SH2-containing protein
1.6206	down	CDKL5	cyclin-dependent kinase-like 5
1.62054	down	IFIT3	interferon-induced protein with tetratricopeptide repeats 3
1.62044	up	C1orf96	chromosome 1 open reading frame 96
1.62021	down	ZRANB2	zinc finger, RAN-binding domain containing 2
1.61978	up	NEDD9|LOC100129322	neural precursor cell expressed, developmentally down-regulated 9 | hypothetical protein LOC100129322
1.61775	up	SH3BP1|PDXP	SH3-domain binding protein 1 | pyridoxal (pyridoxine, vitamin B6) phosphatase
1.61773	down	PRDM1	PR domain containing 1, with ZNF domain
1.61703	down	CASP4|LOC643733	caspase 4, apoptosis-related cysteine peptidase | hypothetical LOC643733
1.61645	down	EHF	ets homologous factor
1.61484	down	ZNF521	zinc finger protein 521
1.61479	down	HSPA12A	heat shock 70kDa protein 12A
1.61476	down	FAM59A	family with sequence similarity 59, member A
1.61425	up	SLC24A6	solute carrier family 24 (sodium/potassium/calcium exchanger), member 6
1.61337	up	PDE10A|C6orf176|LOC100132188	phosphodiesterase 10A | chromosome 6 open reading frame 176 | LP7097
1.61079	up	FAM133B|BICC1	family with sequence similarity 133, member B | bicaudal C homolog 1 (Drosophila)
1.61032	down	PRR16	proline rich 16
1.61009	down	C6orf203	chromosome 6 open reading frame 203
1.60824	up	LRRC8D	leucine rich repeat containing 8 family, member D
1.60636	up	SH2B3	SH2B adaptor protein 3
1.60584	up	FKBP5|LOC285847	FK506 binding protein 5 | hypothetical protein LOC285847
1.60556	down	LEF1	lymphoid enhancer-binding factor 1
1.60517	up	MPP1	membrane protein, palmitoylated 1, 55kDa
1.60483	up	PDGFB	platelet-derived growth factor beta polypeptide (simian sarcoma viral (v-sis) oncogene homolog)
1.60478	down	SLC25A37	solute carrier family 25, member 37
1.60468	down	ZDHHC2	zinc finger, DHHC-type containing 2
1.60355	up	ARP11	actin-related Arp11
1.60273	up	SESN2	sestrin 2
1.60207	down	C1orf123	chromosome 1 open reading frame 123
1.59962	up	VSNL1	visinin-like 1
1.59912	up	TUBA4A	tubulin, alpha 4a
1.59899	up	FARP1	FERM, RhoGEF (ARHGEF) and pleckstrin domain protein 1 (chondrocyte-derived)
1.59877	down	TCP11L2	t-complex 11 (mouse)-like 2
1.59646	up	RHOBTB1	Rho-related BTB domain containing 1
1.59506	down	PDGFRL	platelet-derived growth factor receptor-like
1.59474	up	THSD1|THSD1P|LOC220115|TPTEps1|LOC100134095	thrombospondin, type I, domain containing 1 | thrombospondin, type I, domain containing 1 pseudogene | TPTE pseudogene | TPTE pseudogene 1 | hypothetical protein LOC100134095
1.59326	down	TUSC3	tumor suppressor candidate 3
1.59249	down	ABI3BP	ABI gene family, member 3 (NESH) binding protein
1.59248	down	RIN2	Ras and Rab interactor 2
1.59206	up	SLC6A6	solute carrier family 6 (neurotransmitter transporter, taurine), member 6
1.59093	up	ST3GAL1|LOC286167	ST3 beta-galactoside alpha-2,3-sialyltransferase 1 | hypothetical LOC286167
1.59086	up	RALA	v-ral simian leukemia viral oncogene homolog A (ras related)
1.58872	up	TBC1D2B|LOC646938	TBC1 domain family, member 2B | similar to TBC1 domain family, member 2B
1.58864	down	PBK	PDZ binding kinase
1.58813	up	SLC44A3	solute carrier family 44, member 3
1.587	down	CCDC80	coiled-coil domain containing 80
1.58551	down	CLDN11	claudin 11 (oligodendrocyte transmembrane protein)
1.58413	down	INTS9	integrator complex subunit 9
1.58321	down	TNFSF10	tumor necrosis factor (ligand) superfamily, member 10
1.58317	up	PGM2	phosphoglucomutase 2
1.58279	down	HLA-DMA	major histocompatibility complex, class II, DM alpha
1.58227	up	AFAP1L2	actin filament associated protein 1-like 2
1.58079	down	NECAP2	NECAP endocytosis associated 2
1.58021	up	DHDDS	dehydrodolichyl diphosphate synthase
1.57907	down	ENTPD4	ectonucleoside triphosphate diphosphohydrolase 4
1.57766	down	PCDHB5|PCDHB19P	protocadherin beta 5 | protocadherin beta 19 pseudogene
1.57758	down	PLOD2	procollagen-lysine, 2-oxoglutarate 5-dioxygenase 2
1.57709	down	SLC4A4	solute carrier family 4, sodium bicarbonate cotransporter, member 4
1.57698	down	TC2N	tandem C2 domains, nuclear
1.57609	down	KIAA1244|LOC202451	KIAA1244 | hypothetical protein LOC202451
1.57531	down	C8orf59	chromosome 8 open reading frame 59
1.57441	down	GPR110	G protein-coupled receptor 110
1.57333	down	RELN	reelin
1.57222	down	PDE7B	phosphodiesterase 7B
1.57131	down	INTS10	integrator complex subunit 10
1.57106	down	KIF16B	kinesin family member 16B
1.57064	down	USP24	ubiquitin specific peptidase 24
1.5692	down	LOX	lysyl oxidase
1.56791	down	PCDHB3	protocadherin beta 3
1.56455	up	GRIK4	glutamate receptor, ionotropic, kainate 4
1.5641	down	C1orf163	chromosome 1 open reading frame 163
1.56212	down	HEATR1	HEAT repeat containing 1
1.56208	down	FAM92A1|FAM92A2	family with sequence similarity 92, member A1 | family with sequence similarity 92, member A2
1.5619	down	AHNAK2	AHNAK nucleoprotein 2
1.56117	up	RABGEF1|KCTD7	RAB guanine nucleotide exchange factor (GEF) 1 | potassium channel tetramerisation domain containing 7
1.55952	up	RAD50|LOC441108	RAD50 homolog (S. cerevisiae) | hypothetical gene supported by AK128882
1.55785	up	MTF2	metal response element binding transcription factor 2
1.55771	up	INPP4B	inositol polyphosphate-4-phosphatase, type II, 105kDa
1.55709	down	PRSS23	protease, serine, 23
1.556	up	ARNTL	aryl hydrocarbon receptor nuclear translocator-like
1.55516	down	CAMK1D	calcium/calmodulin-dependent protein kinase ID
1.55428	up	MAP3K6	mitogen-activated protein kinase kinase kinase 6
1.5528	up	CDH24	cadherin-like 24
1.55248	up	P4HA2	procollagen-proline, 2-oxoglutarate 4-dioxygenase (proline 4-hydroxylase), alpha polypeptide II
1.55192	down	ELOVL1	elongation of very long chain fatty acids (FEN1/Elo2, SUR4/Elo3, yeast)-like 1
1.55171	down	COMMD3	COMM domain containing 3
1.55091	up	EDNRB	endothelin receptor type B
1.55058	down	FLJ21075|PKD1L1	hypothetical protein FLJ21075 | polycystic kidney disease 1 like 1
1.55025	down	PLEKHG4B	pleckstrin homology domain containing, family G (with RhoGef domain) member 4B
1.55024	down	TRIT1	tRNA isopentenyltransferase 1
1.54938	up	NDST1	N-deacetylase/N-sulfotransferase (heparan glucosaminyl) 1
1.5488	down	C21orf91|D21S2089E	chromosome 21 open reading frame 91 | D21S2089E
1.54823	up	TRAPPC6B	trafficking protein particle complex 6B
1.54758	down	MRPS21|C1orf51	mitochondrial ribosomal protein S21 | chromosome 1 open reading frame 51
1.54732	up	PSMC3	proteasome (prosome, macropain) 26S subunit, ATPase, 3
1.54695	down	FOLR1	folate receptor 1 (adult)
1.54587	down	ANXA10	annexin A10
1.54366	up	RALB	v-ral simian leukemia viral oncogene homolog B (ras related; GTP binding protein)
1.54362	up	DGKA	diacylglycerol kinase, alpha 80kDa
1.54348	down	SCP2	sterol carrier protein 2
1.54261	up	FLJ43692	ARHGEF5-like
1.54228	up	GNAO1	guanine nucleotide binding protein (G protein), alpha activating activity polypeptide O
1.54203	down	EMP1	epithelial membrane protein 1
1.54052	up	AQP3	aquaporin 3 (Gill blood group)
1.54011	up	NGFR	nerve growth factor receptor (TNFR superfamily, member 16)
1.5397	down	C1orf52	chromosome 1 open reading frame 52
1.53895	down	SCG5|C15orf45	secretogranin V (7B2 protein) | chromosome 15 open reading frame 45
1.5387	up	TCF7L2	transcription factor 7-like 2 (T-cell specific, HMG-box)
1.5365	up	IKBKE	inhibitor of kappa light polypeptide gene enhancer in B-cells, kinase epsilon
1.53642	up	RASGRF1|LOC145899	Ras protein-specific guanine nucleotide-releasing factor 1 | hypothetical protein LOC145899
1.5359	up	SLC9A3R1	solute carrier family 9 (sodium/hydrogen exchanger), member 3 regulator 1
1.53588	up	TNC	tenascin C (hexabrachion)
1.53565	up	STARD4	StAR-related lipid transfer (START) domain containing 4
1.53503	down	ODC1	ornithine decarboxylase 1
1.53431	down	TCEB3	transcription elongation factor B (SIII), polypeptide 3 (110kDa, elongin A)
1.53393	up	DR1	down-regulator of transcription 1, TBP-binding (negative cofactor 2)
1.53328	down	RGS2	regulator of G-protein signaling 2, 24kDa
1.53321	down	OSMR	oncostatin M receptor
1.5328	down	CNTNAP1	contactin associated protein 1
1.53177	down	SLC7A2	solute carrier family 7 (cationic amino acid transporter, y+ system), member 2
1.53122	up	AHDC1	AT hook, DNA binding motif, containing 1
1.5309	up	NOSTRIN	nitric oxide synthase trafficker
1.53045	down	ARMCX2	armadillo repeat containing, X-linked 2
1.53037	down	GNL2	guanine nucleotide binding protein-like 2 (nucleolar)
1.52883	up	CTSH	cathepsin H
1.5282	down	TMEM69	transmembrane protein 69
1.52817	up	CASP2	caspase 2, apoptosis-related cysteine peptidase (neural precursor cell expressed, developmentally down-regulated 2)
1.52765	down	RPL28	ribosomal protein L28
1.52642	down	DNAJC16	DnaJ (Hsp40) homolog, subfamily C, member 16
1.52638	down	HLA-DOA	major histocompatibility complex, class II, DO alpha
1.5256	up	TGM2	transglutaminase 2 (C polypeptide, protein-glutamine-gamma-glutamyltransferase)
1.52368	up	AP1G2	adaptor-related protein complex 1, gamma 2 subunit
1.5234	up	SGK3|C8orf44	serum/glucocorticoid regulated kinase family, member 3 | chromosome 8 open reading frame 44
1.52314	up	TGFB1I1	transforming growth factor beta 1 induced transcript 1
1.52287	down	POLR3D	polymerase (RNA) III (DNA directed) polypeptide D, 44kDa
1.52245	down	TMEM53|C1orf57	transmembrane protein 53 | chromosome 1 open reading frame 57
1.52172	up	PTER	phosphotriesterase related
1.52092	down	AP1S3	adaptor-related protein complex 1, sigma 3 subunit
1.52037	up	HCP5	HLA complex P5
1.52004	down	CD74
1.51973	down	IGFBP1	insulin-like growth factor binding protein 1
1.51935	down	CMPK1	cytidine monophosphate (UMP-CMP) kinase 1, cytosolic
1.51922	down	CLDN7	claudin 7
1.51889	down	CCNL2	cyclin L2
1.51835	down	C10orf78	chromosome 10 open reading frame 78
1.51817	up	SYT1	synaptotagmin I
1.51789	down	ARL4C	ADP-ribosylation factor-like 4C
1.51695	up	ALOX5AP	arachidonate 5-lipoxygenase-activating protein
1.51691	down	TBC1D8	TBC1 domain family, member 8 (with GRAM domain)
1.51687	up	TMEM87B	transmembrane protein 87B
1.51663	up	TJP1	tight junction protein 1 (zona occludens 1)
1.51648	up	SLC25A12	solute carrier family 25 (mitochondrial carrier, Aralar), member 12
1.5148	down	SERPINB4|SERPINB3	serpin peptidase inhibitor, clade B (ovalbumin), member 4 | serpin peptidase inhibitor, clade B (ovalbumin), member 3
1.5127	up	FLJ11151
1.51238	down	SS18	synovial sarcoma translocation, chromosome 18
1.5122	down	PTP4A2	protein tyrosine phosphatase type IVA, member 2
1.51206	down	DLC1	deleted in liver cancer 1
1.50977	down	DPYSL2	dihydropyrimidinase-like 2
1.50874	up	VKORC1L1	vitamin K epoxide reductase complex, subunit 1-like 1
1.50829	down	C11orf74	chromosome 11 open reading frame 74
1.50815	up	NCAM2	neural cell adhesion molecule 2
1.50756	down	C1orf212	chromosome 1 open reading frame 212
1.50678	up	GALNT12	UDP-N-acetyl-alpha-D-galactosamine:polypeptide N-acetylgalactosaminyltransferase 12 (GalNAc-T12)
1.50614	up	FLI1	Friend leukemia virus integration 1
1.50613	down	SRGAP1	SLIT-ROBO Rho GTPase activating protein 1
1.50514	down	RPL27A	ribosomal protein L27a
1.50501	down	REEP3	receptor accessory protein 3
1.50471	down	ISYNA1	myo-inositol 1-phosphate synthase A1
1.50285	down	LOC100129503
1.50251	down	SDHB	succinate dehydrogenase complex, subunit B, iron sulfur (Ip)
1.50228	up	GAS2L3	growth arrest-specific 2 like 3
1.5018	down	SNRPD1	small nuclear ribonucleoprotein D1 polypeptide 16kDa
1.50112	up	GPD2	glycerol-3-phosphate dehydrogenase 2 (mitochondrial)
1.50099	up	DPP3|BBS1	dipeptidyl-peptidase 3 | Bardet-Biedl syndrome 1
1.5006	up	WDTC1	WD and tetratricopeptide repeats 1
1.50028	down	PPP2R2C	protein phosphatase 2 (formerly 2A), regulatory subunit B, gamma isoform

## Sheet: 231 pc vs HER-2 UP
Table S2
Upregulated Genes Between MDA-MB-231 pCDNA vs HER-2
Fold Change	Gene Symbol	Gene Description
6.86575	GREB1
6.16303	OLR1	oxidized low density lipoprotein (lectin-like) receptor 1
5.46859	LCP1	lymphocyte cytosolic protein 1 (L-plastin)
4.58839	SLC22A3	solute carrier family 22 (extraneuronal monoamine transporter), member 3
4.50415	C4orf18	chromosome 4 open reading frame 18
4.45348	THBS2	thrombospondin 2
4.04256	SH3BP5	SH3-domain binding protein 5 (BTK-associated)
3.36659	OLFML3	olfactomedin-like 3
3.34946	CDH1	cadherin 1, type 1, E-cadherin (epithelial)
3.15234	CLIC5	chloride intracellular channel 5
3.0841	CALB2	calbindin 2, 29kDa (calretinin)
3.03045	ESR1	estrogen receptor 1
3.01127	CA12	carbonic anhydrase XII
2.95166	LAPTM5	lysosomal associated multispanning membrane protein 5
2.68986	RASGRP1	RAS guanyl releasing protein 1 (calcium and DAG-regulated)
2.64449	GJA1	gap junction protein, alpha 1, 43kDa
2.58621	HSD3B1|HSD3B2	hydroxy-delta-5-steroid dehydrogenase, 3 beta- and steroid delta-isomerase 1 | hydroxy-delta-5-steroid dehydrogenase, 3 beta- and steroid delta-isomerase 2
2.47923	LOXL4	lysyl oxidase-like 4
2.46073	TMEM56	transmembrane protein 56
2.4523	RHOD	ras homolog gene family, member D
2.44675	FABP3	fatty acid binding protein 3, muscle and heart (mammary-derived growth inhibitor)
2.42574	HAVCR2	hepatitis A virus cellular receptor 2
2.3728	PDE1C	phosphodiesterase 1C, calmodulin-dependent 70kDa
2.31294	IGSF3	immunoglobulin superfamily, member 3
2.30612	VDR	vitamin D (1,25- dihydroxyvitamin D3) receptor
2.29064	SDC2	syndecan 2
2.25753	PON3	paraoxonase 3
2.23168	C9orf19	chromosome 9 open reading frame 19
2.19753	IL2RG|LOC158830	interleukin 2 receptor, gamma (severe combined immunodeficiency) | similar to Ab2-183
2.18691	OPHN1	oligophrenin 1
2.17887	DYSF	dysferlin, limb girdle muscular dystrophy 2B (autosomal recessive)
2.1754	INHBA	inhibin, beta A
2.13442	C7orf58	chromosome 7 open reading frame 58
2.11073	LAMB1	laminin, beta 1
2.11	DDR1	discoidin domain receptor tyrosine kinase 1
2.10958	NUAK1	NUAK family, SNF1-like kinase, 1
2.08356	TGFBR3	transforming growth factor, beta receptor III
2.06655	SEMA5A	sema domain, seven thrombospondin repeats (type 1 and type 1-like), transmembrane domain (TM) and short cytoplasmic domain, (semaphorin) 5A
2.05085	CLIC5|LOC100131610	chloride intracellular channel 5 | similar to chloride intracellular channel 5
2.04099	LUM	lumican
2.03364	TLR4	toll-like receptor 4
2.02367	CRISPLD2	cysteine-rich secretory protein LCCL domain containing 2
2.015	RPS6KA1	ribosomal protein S6 kinase, 90kDa, polypeptide 1
2.01323	HSPB8|PDAP1	heat shock 22kDa protein 8 | PDGFA associated protein 1
2.01218	PON2	paraoxonase 2
2.00161	ITPK1|LOC100130685	inositol 1,3,4-triphosphate 5/6 kinase | hypothetical protein LOC100130685
1.97829	SAA1|SAA2	serum amyloid A1 | serum amyloid A2
1.97092	SAA1|SAA2	serum amyloid A1 | serum amyloid A2
1.96313	LIMK1	LIM domain kinase 1
1.95363	PELI1	pellino homolog 1 (Drosophila)
1.9489	SLC1A3	solute carrier family 1 (glial high affinity glutamate transporter), member 3
1.94057	ENDOD1	endonuclease domain containing 1
1.94041	LDLRAP1	low density lipoprotein receptor adaptor protein 1
1.92973	TAGLN	transgelin
1.92127	TRIB2	tribbles homolog 2 (Drosophila)
1.92005	PODXL	podocalyxin-like
1.9181	TSPAN5	tetraspanin 5
1.91283	RHOF	ras homolog gene family, member F (in filopodia)
1.90571	C10orf81	chromosome 10 open reading frame 81
1.90279	ACP2	acid phosphatase 2, lysosomal
1.89668	FDXR	ferredoxin reductase
1.87858	SFN	stratifin
1.87076	SLC7A7	solute carrier family 7 (cationic amino acid transporter, y+ system), member 7
1.86943	MAMLD1	mastermind-like domain containing 1
1.84573	C2orf18|CENPA	chromosome 2 open reading frame 18 | centromere protein A
1.84253	PPME1	protein phosphatase methylesterase 1
1.84074	MAOB	monoamine oxidase B
1.83733	ABCD3	ATP-binding cassette, sub-family D (ALD), member 3
1.83665	PTGS1	prostaglandin-endoperoxide synthase 1 (prostaglandin G/H synthase and cyclooxygenase)
1.83022	KCTD7|RABGEF1	potassium channel tetramerisation domain containing 7 | RAB guanine nucleotide exchange factor (GEF) 1
1.82768	NPPB	natriuretic peptide precursor B
1.79361	IFI35	interferon-induced protein 35
1.78818	PAPSS2	3'-phosphoadenosine 5'-phosphosulfate synthase 2
1.78481	ARHGAP26	Rho GTPase activating protein 26
1.78234	SCARA3	scavenger receptor class A, member 3
1.77506	CCDC21	coiled-coil domain containing 21
1.77168	MCAM	melanoma cell adhesion molecule
1.76899	TSPAN2	tetraspanin 2
1.75412	SDC4	syndecan 4
1.75132	KAL1	Kallmann syndrome 1 sequence
1.74892	RCP9	calcitonin gene-related peptide-receptor component protein
1.74858	PLB1	phospholipase B1
1.74518	PFTK1	PFTAIRE protein kinase 1
1.74098	GSN	gelsolin (amyloidosis, Finnish type)
1.73771	LYPD6	LY6/PLAUR domain containing 6
1.73409	SHC3	SHC (Src homology 2 domain containing) transforming protein 3
1.73027	SERPINB2	serpin peptidase inhibitor, clade B (ovalbumin), member 2
1.72552	KIAA0408|C6orf174	KIAA0408 | chromosome 6 open reading frame 174
1.72224	TCF19	transcription factor 19 (SC1)
1.72114	EFHD1	EF-hand domain family, member D1
1.71904	SLC35B4	solute carrier family 35, member B4
1.71779	IL1RL2	interleukin 1 receptor-like 2
1.71715	TIMP4	TIMP metallopeptidase inhibitor 4
1.71424	TPST1	tyrosylprotein sulfotransferase 1
1.71095	UXS1	UDP-glucuronate decarboxylase 1
1.70804	PSMB9	proteasome (prosome, macropain) subunit, beta type, 9 (large multifunctional peptidase 2)
1.70221	DAPK2	death-associated protein kinase 2
1.6992	MADD	MAP-kinase activating death domain
1.69487	FNBP1L	formin binding protein 1-like
1.69352	LRIG1	leucine-rich repeats and immunoglobulin-like domains 1
1.68911	NXF3	nuclear RNA export factor 3
1.6874	KIAA1199
1.68502	CHN1	chimerin (chimaerin) 1
1.68257	ERCC6|PGBD3	excision repair cross-complementing rodent repair deficiency, complementation group 6 | piggyBac transposable element derived 3
1.68201	CARD11	caspase recruitment domain family, member 11
1.68106	ITGA6	integrin, alpha 6
1.67406	BANK1	B-cell scaffold protein with ankyrin repeats 1
1.67379	NLK	nemo-like kinase
1.66787	SELENBP1	selenium binding protein 1
1.66075	GCH1	GTP cyclohydrolase 1 (dopa-responsive dystonia)
1.65797	CHRNA5	cholinergic receptor, nicotinic, alpha 5
1.65632	C2CD3	C2 calcium-dependent domain containing 3
1.65587	GSTM4|GSTM1|GSTM2	glutathione S-transferase M4 | glutathione S-transferase M1 | glutathione S-transferase M2 (muscle)
1.65494	CAMK4	calcium/calmodulin-dependent protein kinase IV
1.65385	RTKN	rhotekin
1.64804	PQLC3	PQ loop repeat containing 3
1.64341	GCA	grancalcin, EF-hand calcium binding protein
1.64337	SPIN1	spindlin 1
1.64131	HMBS	hydroxymethylbilane synthase
1.64084	LPCAT2	lysophosphatidylcholine acyltransferase 2
1.63789	ITGAV	integrin, alpha V (vitronectin receptor, alpha polypeptide, antigen CD51)
1.63466	ST6GALNAC2	ST6 (alpha-N-acetyl-neuraminyl-2,3-beta-galactosyl-1,3)-N-acetylgalactosaminide alpha-2,6-sialyltransferase 2
1.63225	RAB20
1.6317	PIGV	phosphatidylinositol glycan anchor biosynthesis, class V
1.62988	FBXO17	F-box protein 17
1.62923	CCDC69	coiled-coil domain containing 69
1.62768	C7orf42	chromosome 7 open reading frame 42
1.6267	COBLL1	COBL-like 1
1.62607	KIAA1161
1.62426	SLC22A15	solute carrier family 22, member 15
1.62319	ADAMTS3	ADAM metallopeptidase with thrombospondin type 1 motif, 3
1.62221	TLCD1	TLC domain containing 1
1.62182	PDE9A|LOC100132338	phosphodiesterase 9A | hypothetical protein LOC100132338
1.62118	PARP12	poly (ADP-ribose) polymerase family, member 12
1.62112	CISH	cytokine inducible SH2-containing protein
1.62044	C1orf96	chromosome 1 open reading frame 96
1.61978	NEDD9|LOC100129322	neural precursor cell expressed, developmentally down-regulated 9 | hypothetical protein LOC100129322
1.61775	SH3BP1|PDXP	SH3-domain binding protein 1 | pyridoxal (pyridoxine, vitamin B6) phosphatase
1.61425	SLC24A6	solute carrier family 24 (sodium/potassium/calcium exchanger), member 6
1.61337	PDE10A|C6orf176|LOC100132188	phosphodiesterase 10A | chromosome 6 open reading frame 176 | LP7097
1.61079	FAM133B|BICC1	family with sequence similarity 133, member B | bicaudal C homolog 1 (Drosophila)
1.60824	LRRC8D	leucine rich repeat containing 8 family, member D
1.60636	SH2B3	SH2B adaptor protein 3
1.60584	FKBP5|LOC285847	FK506 binding protein 5 | hypothetical protein LOC285847
1.60517	MPP1	membrane protein, palmitoylated 1, 55kDa
1.60483	PDGFB	platelet-derived growth factor beta polypeptide (simian sarcoma viral (v-sis) oncogene homolog)
1.60355	ARP11	actin-related Arp11
1.60273	SESN2	sestrin 2
1.59962	VSNL1	visinin-like 1
1.59912	TUBA4A	tubulin, alpha 4a
1.59899	FARP1	FERM, RhoGEF (ARHGEF) and pleckstrin domain protein 1 (chondrocyte-derived)
1.59646	RHOBTB1	Rho-related BTB domain containing 1
1.59474	THSD1|THSD1P|LOC220115|TPTEps1|LOC100134095	thrombospondin, type I, domain containing 1 | thrombospondin, type I, domain containing 1 pseudogene | TPTE pseudogene | TPTE pseudogene 1 | hypothetical protein LOC100134095
1.59206	SLC6A6	solute carrier family 6 (neurotransmitter transporter, taurine), member 6
1.59093	ST3GAL1|LOC286167	ST3 beta-galactoside alpha-2,3-sialyltransferase 1 | hypothetical LOC286167
1.59086	RALA	v-ral simian leukemia viral oncogene homolog A (ras related)
1.58872	TBC1D2B|LOC646938	TBC1 domain family, member 2B | similar to TBC1 domain family, member 2B
1.58813	SLC44A3	solute carrier family 44, member 3
1.58317	PGM2	phosphoglucomutase 2
1.58227	AFAP1L2	actin filament associated protein 1-like 2
1.58021	DHDDS	dehydrodolichyl diphosphate synthase
1.56455	GRIK4	glutamate receptor, ionotropic, kainate 4
1.56117	RABGEF1|KCTD7	RAB guanine nucleotide exchange factor (GEF) 1 | potassium channel tetramerisation domain containing 7
1.55952	RAD50|LOC441108	RAD50 homolog (S. cerevisiae) | hypothetical gene supported by AK128882
1.55785	MTF2	metal response element binding transcription factor 2
1.55771	INPP4B	inositol polyphosphate-4-phosphatase, type II, 105kDa
1.556	ARNTL	aryl hydrocarbon receptor nuclear translocator-like
1.55428	MAP3K6	mitogen-activated protein kinase kinase kinase 6
1.5528	CDH24	cadherin-like 24
1.55248	P4HA2	procollagen-proline, 2-oxoglutarate 4-dioxygenase (proline 4-hydroxylase), alpha polypeptide II
1.55091	EDNRB	endothelin receptor type B
1.54938	NDST1	N-deacetylase/N-sulfotransferase (heparan glucosaminyl) 1
1.54823	TRAPPC6B	trafficking protein particle complex 6B
1.54732	PSMC3	proteasome (prosome, macropain) 26S subunit, ATPase, 3
1.54366	RALB	v-ral simian leukemia viral oncogene homolog B (ras related; GTP binding protein)
1.54362	DGKA	diacylglycerol kinase, alpha 80kDa
1.54261	FLJ43692	ARHGEF5-like
1.54228	GNAO1	guanine nucleotide binding protein (G protein), alpha activating activity polypeptide O
1.54052	AQP3	aquaporin 3 (Gill blood group)
1.54011	NGFR	nerve growth factor receptor (TNFR superfamily, member 16)
1.5387	TCF7L2	transcription factor 7-like 2 (T-cell specific, HMG-box)
1.5365	IKBKE	inhibitor of kappa light polypeptide gene enhancer in B-cells, kinase epsilon
1.53642	RASGRF1|LOC145899	Ras protein-specific guanine nucleotide-releasing factor 1 | hypothetical protein LOC145899
1.5359	SLC9A3R1	solute carrier family 9 (sodium/hydrogen exchanger), member 3 regulator 1
1.53588	TNC	tenascin C (hexabrachion)
1.53565	STARD4	StAR-related lipid transfer (START) domain containing 4
1.53393	DR1	down-regulator of transcription 1, TBP-binding (negative cofactor 2)
1.53122	AHDC1	AT hook, DNA binding motif, containing 1
1.5309	NOSTRIN	nitric oxide synthase trafficker
1.52883	CTSH	cathepsin H
1.52817	CASP2	caspase 2, apoptosis-related cysteine peptidase (neural precursor cell expressed, developmentally down-regulated 2)
1.5256	TGM2	transglutaminase 2 (C polypeptide, protein-glutamine-gamma-glutamyltransferase)
1.52368	AP1G2	adaptor-related protein complex 1, gamma 2 subunit
1.5234	SGK3|C8orf44	serum/glucocorticoid regulated kinase family, member 3 | chromosome 8 open reading frame 44
1.52314	TGFB1I1	transforming growth factor beta 1 induced transcript 1
1.52172	PTER	phosphotriesterase related
1.52037	HCP5	HLA complex P5
1.51817	SYT1	synaptotagmin I
1.51695	ALOX5AP	arachidonate 5-lipoxygenase-activating protein
1.51687	TMEM87B	transmembrane protein 87B
1.51663	TJP1	tight junction protein 1 (zona occludens 1)
1.51648	SLC25A12	solute carrier family 25 (mitochondrial carrier, Aralar), member 12
1.5127	FLJ11151
1.50874	VKORC1L1	vitamin K epoxide reductase complex, subunit 1-like 1
1.50815	NCAM2	neural cell adhesion molecule 2
1.50678	GALNT12	UDP-N-acetyl-alpha-D-galactosamine:polypeptide N-acetylgalactosaminyltransferase 12 (GalNAc-T12)
1.50614	FLI1	Friend leukemia virus integration 1
1.50228	GAS2L3	growth arrest-specific 2 like 3
1.50112	GPD2	glycerol-3-phosphate dehydrogenase 2 (mitochondrial)
1.50099	DPP3|BBS1	dipeptidyl-peptidase 3 | Bardet-Biedl syndrome 1
1.5006	WDTC1	WD and tetratricopeptide repeats 1

## Sheet: 231 pc vs HER-2 DOWN
Table S2
Downregulated Genes Between MDA-MB-231 pCDNA vs HER-2
Fold Change	Gene Symbol	Gene Description
85.1574	MMP1	matrix metallopeptidase 1 (interstitial collagenase)
17.1056	CCL2	chemokine (C-C motif) ligand 2
14.2181	HLA-DQA1|HLA-DQA2	major histocompatibility complex, class II, DQ alpha 1 | major histocompatibility complex, class II, DQ alpha 2
9.54215	PTGS2	prostaglandin-endoperoxide synthase 2 (prostaglandin G/H synthase and cyclooxygenase)
8.74878	ADAMTS1	ADAM metallopeptidase with thrombospondin type 1 motif, 1
7.65855	CST4|CST1	cystatin S | cystatin SN
7.6251	KYNU	kynureninase (L-kynurenine hydrolase)
6.80711	BDKRB1	bradykinin receptor B1
6.65342	CST2	cystatin SA
6.65091	MAL2	mal, T-cell differentiation protein 2
6.37708	CHRDL1	chordin-like 1
6.32386	CST1|CST4	cystatin SN | cystatin S
5.1582	CXCL11	chemokine (C-X-C motif) ligand 11
5.14961	HLA-DPB1	major histocompatibility complex, class II, DP beta 1
4.8424	ROBO1	roundabout, axon guidance receptor, homolog 1 (Drosophila)
4.78192	HAS2	hyaluronan synthase 2
4.73369	F2RL2	coagulation factor II (thrombin) receptor-like 2
4.5965	CD24
4.30258	HLA-DPA1	major histocompatibility complex, class II, DP alpha 1
4.05706	HLA-DRA	major histocompatibility complex, class II, DR alpha
3.7659	PSG8|PSG1|PSG9|PSG4|PSG7	pregnancy specific beta-1-glycoprotein 8 | pregnancy specific beta-1-glycoprotein 1 | pregnancy specific beta-1-glycoprotein 9 | pregnancy specific beta-1-glycoprotein 4 | pregnancy specific beta-1-glycoprotein 7
3.57996	TSPAN1	tetraspanin 1
3.56395	FGF5	fibroblast growth factor 5
3.46146	SLC14A1	solute carrier family 14 (urea transporter), member 1 (Kidd blood group)
3.45464	TMEM156	transmembrane protein 156
3.42772	PCDHB2	protocadherin beta 2
3.41028	NEO1	neogenin homolog 1 (chicken)
3.37407	AGR2	anterior gradient homolog 2 (Xenopus laevis)
3.32727	SEMA3A	sema domain, immunoglobulin domain (Ig), short basic domain, secreted, (semaphorin) 3A
3.14284	BCL2A1	BCL2-related protein A1
3.06615	MGC10981
3.06416	PSG9|PSG8|PSG6|PSG1	pregnancy specific beta-1-glycoprotein 9 | pregnancy specific beta-1-glycoprotein 8 | pregnancy specific beta-1-glycoprotein 6 | pregnancy specific beta-1-glycoprotein 1
2.99498	SPDEF	SAM pointed domain containing ets transcription factor
2.96045	FUCA1	fucosidase, alpha-L- 1, tissue
2.92409	DKFZP564O0823
2.92266	DSC2	desmocollin 2
2.91071	SAT1	spermidine/spermine N1-acetyltransferase 1
2.8777	CYB5R2	cytochrome b5 reductase 2
2.81526	TMEM45B	transmembrane protein 45B
2.78033	IL24	interleukin 24
2.76939	IL18	interleukin 18 (interferon-gamma-inducing factor)
2.74104	NDRG2	NDRG family member 2
2.69475	MYO5C	myosin VC
2.67786	CFH	complement factor H
2.67558	LPXN	leupaxin
2.65528	PTGFRN	prostaglandin F2 receptor negative regulator
2.6101	EMB|LOC647121	embigin homolog (mouse) | embigin homolog (mouse) pseudogene
2.59851	LOC124220	similar to common salivary protein 1
2.59465	PDZK1IP1	PDZK1 interacting protein 1
2.59152	FIG4
2.58783	DMBT1	deleted in malignant brain tumors 1
2.58221	SAMD12	sterile alpha motif domain containing 12
2.58185	AFF3	AF4/FMR2 family, member 3
2.57192	PLXDC2	plexin domain containing 2
2.57096	IFIT2	interferon-induced protein with tetratricopeptide repeats 2
2.57047	SPRY1	sprouty homolog 1, antagonist of FGF signaling (Drosophila)
2.56523	PAPPA	pregnancy-associated plasma protein A, pappalysin 1
2.55641	ENPP4	ectonucleotide pyrophosphatase/phosphodiesterase 4 (putative function)
2.55096	LPHN2	latrophilin 2
2.5441	XK	X-linked Kx blood group (McLeod syndrome)
2.51997	LPAR1	lysophosphatidic acid receptor 1
2.47342	ENTPD3	ectonucleoside triphosphate diphosphohydrolase 3
2.46028	TSPAN8	tetraspanin 8
2.46007	SLAMF7	SLAM family member 7
2.42028	NTN4	netrin 4
2.40947	ANGPTL4	angiopoietin-like 4
2.40126	LCN2	lipocalin 2
2.38047	CYP24A1	cytochrome P450, family 24, subfamily A, polypeptide 1
2.37473	TNFRSF10D	tumor necrosis factor receptor superfamily, member 10d, decoy with truncated death domain
2.36352	SLCO1B3|SLCO1B1|LST-3TM12	solute carrier organic anion transporter family, member 1B3 | solute carrier organic anion transporter family, member 1B1 | organic anion transporter LST-3b
2.35597	CCND2	cyclin D2
2.32023	ITGA2	integrin, alpha 2 (CD49B, alpha 2 subunit of VLA-2 receptor)
2.31942	NOV	nephroblastoma overexpressed gene
2.31534	SERPIND1	serpin peptidase inhibitor, clade D (heparin cofactor), member 1
2.29232	FBXO32	F-box protein 32
2.25007	CACHD1	cache domain containing 1
2.23045	LTBP1	latent transforming growth factor beta binding protein 1
2.23038	ALDH1A3	aldehyde dehydrogenase 1 family, member A3
2.23008	RNASE1	ribonuclease, RNase A family, 1 (pancreatic)
2.20157	NUP210	nucleoporin 210kDa
2.18855	PSD3	pleckstrin and Sec7 domain containing 3
2.16766	ANKRD29	ankyrin repeat domain 29
2.16643	TACSTD2	tumor-associated calcium signal transducer 2
2.15722	RNF128	ring finger protein 128
2.15634	C8orf13	chromosome 8 open reading frame 13
2.11687	UBASH3B	ubiquitin associated and SH3 domain containing, B
2.11617	IRAK3	interleukin-1 receptor-associated kinase 3
2.10788	HHLA3	HERV-H LTR-associating 3
2.10735	CENTD1	centaurin, delta 1
2.10519	CTSB	cathepsin B
2.096	LOXL2|ENTPD4	lysyl oxidase-like 2 | ectonucleoside triphosphate diphosphohydrolase 4
2.07396	AKR1C2|AKR1C1	aldo-keto reductase family 1, member C2 (dihydrodiol dehydrogenase 2; bile acid binding protein; 3-alpha hydroxysteroid dehydrogenase, type III) | aldo-keto reductase family 1, member C1 (dihydrodiol dehydrogenase 1; 20-alpha (3-alpha)-hydroxysteroid dehydrogenase)
2.06649	BNIP3L	BCL2/adenovirus E1B 19kDa interacting protein 3-like
2.06578	DUSP4	dual specificity phosphatase 4
2.05875	SHISA2	shisa homolog 2 (Xenopus laevis)
2.05159	AGPAT5	1-acylglycerol-3-phosphate O-acyltransferase 5 (lysophosphatidic acid acyltransferase, epsilon)
2.04153	ESAM|LOC100129069	endothelial cell adhesion molecule | hypothetical protein LOC100129069
2.03904	DHRS3	dehydrogenase/reductase (SDR family) member 3
2.03813	MUC1	mucin 1, cell surface associated
2.02171	TNFRSF11B	tumor necrosis factor receptor superfamily, member 11b (osteoprotegerin)
2.01376	NOG	noggin
1.99715	RGMB	RGM domain family, member B
1.98546	CAMK2N1	calcium/calmodulin-dependent protein kinase II inhibitor 1
1.98314	GDF15	growth differentiation factor 15
1.98177	TMEM27	transmembrane protein 27
1.96929	TSPAN13	tetraspanin 13
1.96612	GPR137B	G protein-coupled receptor 137B
1.9661	KIAA1324L	KIAA1324-like
1.94854	PKIA	protein kinase (cAMP-dependent, catalytic) inhibitor alpha
1.94452	RAB27B
1.94011	DTNA	dystrobrevin, alpha
1.93694	ELP3	elongation protein 3 homolog (S. cerevisiae)
1.93316	DGAT2	diacylglycerol O-acyltransferase homolog 2 (mouse)
1.93258	PTGES	prostaglandin E synthase
1.93069	FLRT2	fibronectin leucine rich transmembrane protein 2
1.92113	C9orf150	chromosome 9 open reading frame 150
1.92017	TMEM66	transmembrane protein 66
1.91845	ADFP	adipose differentiation-related protein
1.91312	UST	uronyl-2-sulfotransferase
1.89729	LAMA3	laminin, alpha 3
1.89575	PSG4|PSG11|PSG2|PSG7|PSG5|PSG8|PSG9	pregnancy specific beta-1-glycoprotein 4 | pregnancy specific beta-1-glycoprotein 11 | pregnancy specific beta-1-glycoprotein 2 | pregnancy specific beta-1-glycoprotein 7 | pregnancy specific beta-1-glycoprotein 5 | pregnancy specific beta-1-glycoprotein 8 | pregnancy specific beta-1-glycoprotein 1 | pregnancy specific beta-1-glycoprotein 9
1.89573	OASL	2'-5'-oligoadenylate synthetase-like
1.8905	TMPRSS2	transmembrane protease, serine 2
1.88672	PSTPIP2	proline-serine-threonine phosphatase interacting protein 2
1.87743	NUPR1	nuclear protein 1
1.87653	ERRFI1	ERBB receptor feedback inhibitor 1
1.87497	FST	follistatin
1.86698	STOM	stomatin
1.86253	KCNS3	potassium voltage-gated channel, delayed-rectifier, subfamily S, member 3
1.84922	TM4SF1	transmembrane 4 L six family member 1
1.849	ASAH1	N-acylsphingosine amidohydrolase (acid ceramidase) 1
1.84188	MALL|LOC440895	mal, T-cell differentiation protein-like | LIM and senescent cell antigen-like domains 3-like
1.83882	AGPAT9	1-acylglycerol-3-phosphate O-acyltransferase 9
1.83522	SCNN1A	sodium channel, nonvoltage-gated 1 alpha
1.83149	EDN1	endothelin 1
1.82931	EVI2B	ecotropic viral integration site 2B
1.81751	LDOC1	leucine zipper, down-regulated in cancer 1
1.81627	SLC25A37|LOC100133914	solute carrier family 25, member 37 | hypothetical protein LOC100133914
1.81452	RHOJ	ras homolog gene family, member J
1.81301	SLC4A7	solute carrier family 4, sodium bicarbonate cotransporter, member 7
1.81295	E2F5	E2F transcription factor 5, p130-binding
1.8093	BXDC5	brix domain containing 5
1.80401	MYO1D	myosin ID
1.80149	TRIM29	tripartite motif-containing 29
1.80148	RNF125	ring finger protein 125
1.80062	NDP	Norrie disease (pseudoglioma)
1.80019	KRTAP2-4|KRTAP2-1|LOC644350|LOC728285|LOC728934|LOC730755|KAP2.1B|LOC728943|KRTAP2-2	keratin associated protein 2-4 | keratin associated protein 2-1 | hypothetical LOC644350 | similar to keratin associated protein | hypothetical LOC728934 | similar to keratin associated protein 2-4 | keratin associated protein 2.1B | hypothetical LOC728943 | keratin associated protein 2-2
1.79911	IFIT1	interferon-induced protein with tetratricopeptide repeats 1
1.79467	SMAD1	SMAD family member 1
1.79267	NRK	Nik related kinase
1.79241	PPM2C	protein phosphatase 2C, magnesium-dependent, catalytic subunit
1.7906	GPR116	G protein-coupled receptor 116
1.78636	RPL11	ribosomal protein L11
1.78278	DLG1	discs, large homolog 1 (Drosophila)
1.7823	AK5	adenylate kinase 5
1.78196	GCKR	glucokinase (hexokinase 4) regulator
1.77916	PLAT	plasminogen activator, tissue
1.77702	MUSK	muscle, skeletal, receptor tyrosine kinase
1.77178	DUSP1	dual specificity phosphatase 1
1.77174	CTH	cystathionase (cystathionine gamma-lyase)
1.76824	MCPH1	microcephalin 1
1.76702	PPP2CB	protein phosphatase 2 (formerly 2A), catalytic subunit, beta isoform
1.76544	ZZZ3	zinc finger, ZZ-type containing 3
1.7533	RAGE	renal tumor antigen
1.75315	APBB1IP	amyloid beta (A4) precursor protein-binding, family B, member 1 interacting protein
1.75155	RRAGD	Ras-related GTP binding D
1.74999	MLZE	melanoma-derived leucine zipper, extra-nuclear factor
1.74742	HTR1D	5-hydroxytryptamine (serotonin) receptor 1D
1.74349	ALG6	asparagine-linked glycosylation 6 homolog (S. cerevisiae, alpha-1,3-glucosyltransferase)
1.74348	GTF2B	general transcription factor IIB
1.74234	NR3C2	nuclear receptor subfamily 3, group C, member 2
1.74231	C18orf21	chromosome 18 open reading frame 21
1.7401	CCL28	chemokine (C-C motif) ligand 28
1.73878	TMC5	transmembrane channel-like 5
1.73821	SERPINA3	serpin peptidase inhibitor, clade A (alpha-1 antiproteinase, antitrypsin), member 3
1.7317	C8orf53	chromosome 8 open reading frame 53
1.73136	INDO	indoleamine-pyrrole 2,3 dioxygenase
1.72975	TOE1	target of EGR1, member 1 (nuclear)
1.72944	CDCA2	cell division cycle associated 2
1.72803	PPP2R2A	protein phosphatase 2 (formerly 2A), regulatory subunit B, alpha isoform
1.72465	C6orf199	chromosome 6 open reading frame 199
1.72426	RLF	rearranged L-myc fusion
1.72141	POLR2K	polymerase (RNA) II (DNA directed) polypeptide K, 7.0kDa
1.71999	PNMA2	paraneoplastic antigen MA2
1.71959	PLLP	plasma membrane proteolipid (plasmolipin)
1.71513	FMO3	flavin containing monooxygenase 3
1.71338	EXOSC2	exosome component 2
1.7116	ANKRD13C	ankyrin repeat domain 13C
1.7089	PITPNC1	phosphatidylinositol transfer protein, cytoplasmic 1
1.70551	ZCCHC17	zinc finger, CCHC domain containing 17
1.70256	CFB	complement factor B
1.69911	EPB41L4A	erythrocyte membrane protein band 4.1 like 4A
1.69806	SLC16A2	solute carrier family 16, member 2 (monocarboxylic acid transporter 8)
1.692	SH2D4A	SH2 domain containing 4A
1.68992	PFDN4	prefoldin subunit 4
1.68879	WASF3	WAS protein family, member 3
1.68796	MGST1	microsomal glutathione S-transferase 1
1.68572	SORL1	sortilin-related receptor, L(DLR class) A repeats-containing
1.68545	XPO7	exportin 7
1.67997	PSD3	pleckstrin and Sec7 domain containing 3
1.67842	COX6C	cytochrome c oxidase subunit VIc
1.67781	MMP3	matrix metallopeptidase 3 (stromelysin 1, progelatinase)
1.67368	DNAH11	dynein, axonemal, heavy chain 11
1.67309	CSGALNACT1	chondroitin sulfate N-acetylgalactosaminyltransferase 1
1.67251	SRGN	serglycin
1.67135	MTMR9	myotubularin related protein 9
1.67015	CA9	carbonic anhydrase IX
1.66878	DOCK5	dedicator of cytokinesis 5
1.66465	SPANXB1|SPANXB2|SPANXA1|SPANXA2|SPANXC|SPANXD|SPANXF1|SPANXE	SPANX family, member B1 | SPANX family, member B2 | sperm protein associated with the nucleus, X-linked, family member A1 | SPANX family, member A2 | SPANX family, member C | SPANX family, member D | SPANX family, member F1 | SPANX family, member E
1.66374	ATP6V1C1	ATPase, H+ transporting, lysosomal 42kDa, V1 subunit C1
1.66166	GNA15	guanine nucleotide binding protein (G protein), alpha 15 (Gq class)
1.66109	SSX1|SSX8	synovial sarcoma, X breakpoint 1 | synovial sarcoma, X breakpoint 8
1.66081	PIK3R3	phosphoinositide-3-kinase, regulatory subunit 3 (gamma)
1.66045	GPX7	glutathione peroxidase 7
1.65904	B4GALT6	UDP-Gal:betaGlcNAc beta 1,4- galactosyltransferase, polypeptide 6
1.65903	ZNF626|ZNF826|ZNF737	zinc finger protein 626 | zinc finger protein 826 | zinc finger protein 737
1.65778	CCDC146|POLR2J4	coiled-coil domain containing 146 | polymerase (RNA) II (DNA directed) polypeptide J, 13.3kDa pseudogene
1.65561	GPRC5A	G protein-coupled receptor, family C, group 5, member A
1.65112	KIAA0746|SERINC2	KIAA0746 protein | serine incorporator 2
1.64972	KLHL24	kelch-like 24 (Drosophila)
1.64937	C17orf28	chromosome 17 open reading frame 28
1.64591	CLDN1	claudin 1
1.64447	TNFRSF11A	tumor necrosis factor receptor superfamily, member 11a, NFKB activator
1.64292	FZD6	frizzled homolog 6 (Drosophila)
1.64223	GADD45A	growth arrest and DNA-damage-inducible, alpha
1.64136	CPA4	carboxypeptidase A4
1.64133	HMBOX1	homeobox containing 1
1.64109	CDC26|LOC729948|LOC730314	cell division cycle 26 homolog (S. cerevisiae) | similar to CDC26 subunit of anaphase promoting complex
1.6408	UTP11L	UTP11-like, U3 small nucleolar ribonucleoprotein, (yeast)
1.63978	GPR110	G protein-coupled receptor 110
1.63558	NLGN1	neuroligin 1
1.63535	CNOT7	CCR4-NOT transcription complex, subunit 7
1.63274	DNALI1|RPS27	dynein, axonemal, light intermediate chain 1 | ribosomal protein S27 (metallopanstimulin 1)
1.62567	LRRC6	leucine rich repeat containing 6
1.62546	HOXB9	homeobox B9
1.62407	NAP1L3	nucleosome assembly protein 1-like 3
1.62134	EIF3E	eukaryotic translation initiation factor 3, subunit E
1.6206	CDKL5	cyclin-dependent kinase-like 5
1.62054	IFIT3	interferon-induced protein with tetratricopeptide repeats 3
1.62021	ZRANB2	zinc finger, RAN-binding domain containing 2
1.61773	PRDM1	PR domain containing 1, with ZNF domain
1.61703	CASP4|LOC643733	caspase 4, apoptosis-related cysteine peptidase | hypothetical LOC643733
1.61645	EHF	ets homologous factor
1.61484	ZNF521	zinc finger protein 521
1.61479	HSPA12A	heat shock 70kDa protein 12A
1.61476	FAM59A	family with sequence similarity 59, member A
1.61032	PRR16	proline rich 16
1.61009	C6orf203	chromosome 6 open reading frame 203
1.60556	LEF1	lymphoid enhancer-binding factor 1
1.60478	SLC25A37	solute carrier family 25, member 37
1.60468	ZDHHC2	zinc finger, DHHC-type containing 2
1.60207	C1orf123	chromosome 1 open reading frame 123
1.59877	TCP11L2	t-complex 11 (mouse)-like 2
1.59506	PDGFRL	platelet-derived growth factor receptor-like
1.59326	TUSC3	tumor suppressor candidate 3
1.59249	ABI3BP	ABI gene family, member 3 (NESH) binding protein
1.59248	RIN2	Ras and Rab interactor 2
1.58864	PBK	PDZ binding kinase
1.587	CCDC80	coiled-coil domain containing 80
1.58551	CLDN11	claudin 11 (oligodendrocyte transmembrane protein)
1.58413	INTS9	integrator complex subunit 9
1.58321	TNFSF10	tumor necrosis factor (ligand) superfamily, member 10
1.58279	HLA-DMA	major histocompatibility complex, class II, DM alpha
1.58079	NECAP2	NECAP endocytosis associated 2
1.57907	ENTPD4	ectonucleoside triphosphate diphosphohydrolase 4
1.57766	PCDHB5|PCDHB19P	protocadherin beta 5 | protocadherin beta 19 pseudogene
1.57758	PLOD2	procollagen-lysine, 2-oxoglutarate 5-dioxygenase 2
1.57709	SLC4A4	solute carrier family 4, sodium bicarbonate cotransporter, member 4
1.57698	TC2N	tandem C2 domains, nuclear
1.57609	KIAA1244|LOC202451	KIAA1244 | hypothetical protein LOC202451
1.57531	C8orf59	chromosome 8 open reading frame 59
1.57441	GPR110	G protein-coupled receptor 110
1.57333	RELN	reelin
1.57222	PDE7B	phosphodiesterase 7B
1.57131	INTS10	integrator complex subunit 10
1.57106	KIF16B	kinesin family member 16B
1.57064	USP24	ubiquitin specific peptidase 24
1.5692	LOX	lysyl oxidase
1.56791	PCDHB3	protocadherin beta 3
1.5641	C1orf163	chromosome 1 open reading frame 163
1.56212	HEATR1	HEAT repeat containing 1
1.56208	FAM92A1|FAM92A2	family with sequence similarity 92, member A1 | family with sequence similarity 92, member A2
1.5619	AHNAK2	AHNAK nucleoprotein 2
1.55709	PRSS23	protease, serine, 23
1.55516	CAMK1D	calcium/calmodulin-dependent protein kinase ID
1.55192	ELOVL1	elongation of very long chain fatty acids (FEN1/Elo2, SUR4/Elo3, yeast)-like 1
1.55171	COMMD3	COMM domain containing 3
1.55058	FLJ21075|PKD1L1	hypothetical protein FLJ21075 | polycystic kidney disease 1 like 1
1.55025	PLEKHG4B	pleckstrin homology domain containing, family G (with RhoGef domain) member 4B
1.55024	TRIT1	tRNA isopentenyltransferase 1
1.5488	C21orf91|D21S2089E	chromosome 21 open reading frame 91 | D21S2089E
1.54758	MRPS21|C1orf51	mitochondrial ribosomal protein S21 | chromosome 1 open reading frame 51
1.54695	FOLR1	folate receptor 1 (adult)
1.54587	ANXA10	annexin A10
1.54348	SCP2	sterol carrier protein 2
1.54203	EMP1	epithelial membrane protein 1
1.5397	C1orf52	chromosome 1 open reading frame 52
1.53895	SCG5|C15orf45	secretogranin V (7B2 protein) | chromosome 15 open reading frame 45
1.53503	ODC1	ornithine decarboxylase 1
1.53431	TCEB3	transcription elongation factor B (SIII), polypeptide 3 (110kDa, elongin A)
1.53328	RGS2	regulator of G-protein signaling 2, 24kDa
1.53321	OSMR	oncostatin M receptor
1.5328	CNTNAP1	contactin associated protein 1
1.53177	SLC7A2	solute carrier family 7 (cationic amino acid transporter, y+ system), member 2
1.53045	ARMCX2	armadillo repeat containing, X-linked 2
1.53037	GNL2	guanine nucleotide binding protein-like 2 (nucleolar)
1.5282	TMEM69	transmembrane protein 69
1.52765	RPL28	ribosomal protein L28
1.52642	DNAJC16	DnaJ (Hsp40) homolog, subfamily C, member 16
1.52638	HLA-DOA	major histocompatibility complex, class II, DO alpha
1.52287	POLR3D	polymerase (RNA) III (DNA directed) polypeptide D, 44kDa
1.52245	TMEM53|C1orf57	transmembrane protein 53 | chromosome 1 open reading frame 57
1.52092	AP1S3	adaptor-related protein complex 1, sigma 3 subunit
1.52004	CD74
1.51973	IGFBP1	insulin-like growth factor binding protein 1
1.51935	CMPK1	cytidine monophosphate (UMP-CMP) kinase 1, cytosolic
1.51922	CLDN7	claudin 7
1.51889	CCNL2	cyclin L2
1.51835	C10orf78	chromosome 10 open reading frame 78
1.51789	ARL4C	ADP-ribosylation factor-like 4C
1.51691	TBC1D8	TBC1 domain family, member 8 (with GRAM domain)
1.5148	SERPINB4|SERPINB3	serpin peptidase inhibitor, clade B (ovalbumin), member 4 | serpin peptidase inhibitor, clade B (ovalbumin), member 3
1.51238	SS18	synovial sarcoma translocation, chromosome 18
1.5122	PTP4A2	protein tyrosine phosphatase type IVA, member 2
1.51206	DLC1	deleted in liver cancer 1
1.50977	DPYSL2	dihydropyrimidinase-like 2
1.50829	C11orf74	chromosome 11 open reading frame 74
1.50756	C1orf212	chromosome 1 open reading frame 212
1.50613	SRGAP1	SLIT-ROBO Rho GTPase activating protein 1
1.50514	RPL27A	ribosomal protein L27a
1.50501	REEP3	receptor accessory protein 3
1.50471	ISYNA1	myo-inositol 1-phosphate synthase A1
1.50285	LOC100129503
1.50251	SDHB	succinate dehydrogenase complex, subunit B, iron sulfur (Ip)
1.5018	SNRPD1	small nuclear ribonucleoprotein D1 polypeptide 16kDa
1.50028	PPP2R2C	protein phosphatase 2 (formerly 2A), regulatory subunit B, gamma isoform

## Sheet: 468 pc vs HER-2
Table S2
Deregulated Genes Between MDA-MB-468 pCDNA vs HER-2
Fold Change	Regulation	Gene Symbol	Gene Description
30.9901	up	CRISP3	cysteine-rich secretory protein 3
17.074	down	AREG|LOC727738	amphiregulin (schwannoma-derived growth factor) | similar to Amphiregulin precursor (AR) (Colorectum cell-derived growth factor) (CRDGF)
15.9737	down	ERBB2	v-erb-b2 erythroblastic leukemia viral oncogene homolog 2, neuro/glioblastoma derived oncogene homolog (avian)
11.9904	up	SEPP1	selenoprotein P, plasma, 1
10.6978	down	INHBA	inhibin, beta A
8.35984	up	CEACAM6	carcinoembryonic antigen-related cell adhesion molecule 6 (non-specific cross reacting antigen)
7.5171	down	INA	internexin neuronal intermediate filament protein, alpha
7.3997	down	IL7R	interleukin 7 receptor
7.29683	down	NDRG1	N-myc downstream regulated gene 1
7.10046	down	TMEM47	transmembrane protein 47
6.88586	up	MSMB	microseminoprotein, beta-
6.7387	up	OLFM4	olfactomedin 4
6.49267	down	IL8	interleukin 8
6.46391	up	CYP4Z1|CYP4Z2P	cytochrome P450, family 4, subfamily Z, polypeptide 1 | cytochrome P450, family 4, subfamily Z, polypeptide 2 pseudogene
6.34622	down	CAV1	caveolin 1, caveolae protein, 22kDa
6.17239	up	SEMA3E	sema domain, immunoglobulin domain (Ig), short basic domain, secreted, (semaphorin) 3E
6.05777	down	FGF2	fibroblast growth factor 2 (basic)
6.02215	down	MLSTD1	male sterility domain containing 1
5.89497	up	TMPRSS4	transmembrane protease, serine 4
5.85541	down	GPNMB	glycoprotein (transmembrane) nmb
5.81671	down	DKK1	dickkopf homolog 1 (Xenopus laevis)
5.49564	down	VIM	vimentin
5.45852	up	MUC15	mucin 15, cell surface associated
5.32612	down	LGALS1	lectin, galactoside-binding, soluble, 1 (galectin 1)
5.29611	down	GNG11	guanine nucleotide binding protein (G protein), gamma 11
5.16712	down	ERBB2IP	erbb2 interacting protein
5.10393	down	TGFBI	transforming growth factor, beta-induced, 68kDa
5.04365	down	GFPT2	glutamine-fructose-6-phosphate transaminase 2
4.91877	up	S100A7|S100A7A	S100 calcium binding protein A7 | S100 calcium binding protein A7A
4.88458	up	GLYATL2	glycine-N-acyltransferase-like 2
4.87704	up	CD14
4.74066	down	THBS1	thrombospondin 1
4.725	up	CYP4B1	cytochrome P450, family 4, subfamily B, polypeptide 1
4.66665	down	FSCN1	fascin homolog 1, actin-bundling protein (Strongylocentrotus purpuratus)
4.58594	up	L3MBTL4	l(3)mbt-like 4 (Drosophila)
4.56013	up	CASP1|INCA	caspase 1, apoptosis-related cysteine peptidase (interleukin 1, beta, convertase) | inhibitory caspase recruitment domain (CARD) protein
4.5523	down	STC2	stanniocalcin 2
4.50896	down	OBP2B|OBP2A	odorant binding protein 2B | odorant binding protein 2A
4.45335	down	FLJ11151
4.2743	up	AKR1B10|tcag7.1260	aldo-keto reductase family 1, member B10 (aldose reductase) | similar to aldo-keto reductase family 1, member B10
4.219	up	HSD17B2	hydroxysteroid (17-beta) dehydrogenase 2
4.1631	up	CAPN13	calpain 13
4.08404	down	SCHIP1|IQCJ	schwannomin interacting protein 1 | IQ motif containing J
4.02634	up	KIAA1324
4.00051	up	GUCY1A3	guanylate cyclase 1, soluble, alpha 3
3.83848	down	SERPINE2|LOC100129171	serpin peptidase inhibitor, clade E (nexin, plasminogen activator inhibitor type 1), member 2 | hypothetical protein LOC100129171
3.81185	up	PTGS1	prostaglandin-endoperoxide synthase 1 (prostaglandin G/H synthase and cyclooxygenase)
3.78552	up	FN1	fibronectin 1
3.7415	up	TMEM16A	transmembrane protein 16A
3.68699	up	IQGAP2	IQ motif containing GTPase activating protein 2
3.68546	down	L1CAM	L1 cell adhesion molecule
3.65958	up	CYP4X1	cytochrome P450, family 4, subfamily X, polypeptide 1
3.62918	down	ADCYAP1	adenylate cyclase activating polypeptide 1 (pituitary)
3.61969	down	CALB2	calbindin 2, 29kDa (calretinin)
3.61397	down	CYP1A1	cytochrome P450, family 1, subfamily A, polypeptide 1
3.59893	up	S100A7A	S100 calcium binding protein A7A | S100 calcium binding protein A7
3.59495	down	STC1	stanniocalcin 1
3.55077	down	KCNQ5	potassium voltage-gated channel, KQT-like subfamily, member 5
3.53571	up	CFI	complement factor I
3.53062	down	KLK10	kallikrein-related peptidase 10
3.52988	up	S100A8	S100 calcium binding protein A8
3.51597	up	BCL11A	B-cell CLL/lymphoma 11A (zinc finger protein)
3.47367	down	CTNNAL1	catenin (cadherin-associated protein), alpha-like 1
3.41432	down	VSNL1	visinin-like 1
3.38573	up	CSF3R	colony stimulating factor 3 receptor (granulocyte)
3.3269	up	MAGED1	melanoma antigen family D, 1
3.31508	up	LTBP1	latent transforming growth factor beta binding protein 1
3.29386	up	SLC15A2	solute carrier family 15 (H+/peptide transporter), member 2
3.27908	down	ATP6V0D2	ATPase, H+ transporting, lysosomal 38kDa, V0 subunit d2
3.27531	down	DSE	dermatan sulfate epimerase
3.27428	down	RAB34
3.26061	down	LOXL2|ENTPD4	lysyl oxidase-like 2 | ectonucleoside triphosphate diphosphohydrolase 4
3.25874	up	MYB	v-myb myeloblastosis viral oncogene homolog (avian)
3.25781	up	RUNDC3B	RUN domain containing 3B
3.22903	down	SGK1	serum/glucocorticoid regulated kinase 1
3.20639	down	KRTAP2-4|KRTAP2-1|LOC644350|LOC728285|LOC728934|LOC730755|KAP2.1B|LOC728943|KRTAP2-2	keratin associated protein 2-4 | keratin associated protein 2-1 | hypothetical LOC644350 | similar to keratin associated protein | hypothetical LOC728934 | similar to keratin associated protein 2-4 | keratin associated protein 2.1B | hypothetical LOC728943 | keratin associated protein 2-2
3.19294	down	LAMA4	laminin, alpha 4
3.11949	down	QPCT	glutaminyl-peptide cyclotransferase (glutaminyl cyclase)
3.117	up	FMO3	flavin containing monooxygenase 3
3.11431	up	hCG_2033039|CRYAB	hypothetical protein BC006136 | crystallin, alpha B
3.10332	up	AGR2	anterior gradient homolog 2 (Xenopus laevis)
3.09257	down	LAMB3	laminin, beta 3
3.08336	down	ODZ1	odz, odd Oz/ten-m homolog 1(Drosophila)
3.05418	up	C10orf81	chromosome 10 open reading frame 81
3.03405	down	FADS1|FADS3	fatty acid desaturase 1 | fatty acid desaturase 3
3.01077	down	LIF	leukemia inhibitory factor (cholinergic differentiation factor)
2.99934	up	TTLL7	tubulin tyrosine ligase-like family, member 7
2.98316	up	ATP13A5	ATPase type 13A5
2.98222	up	TNFSF10	tumor necrosis factor (ligand) superfamily, member 10
2.97094	down	CCL20	chemokine (C-C motif) ligand 20
2.96963	up	ALDH2	aldehyde dehydrogenase 2 family (mitochondrial)
2.96508	up	ARHGEF6	Rac/Cdc42 guanine nucleotide exchange factor (GEF) 6
2.95703	up	SLC6A2	solute carrier family 6 (neurotransmitter transporter, noradrenalin), member 2
2.93662	down	FOSL1	FOS-like antigen 1
2.93153	up	TLR3	toll-like receptor 3
2.92383	down	ST6GALNAC2	ST6 (alpha-N-acetyl-neuraminyl-2,3-beta-galactosyl-1,3)-N-acetylgalactosaminide alpha-2,6-sialyltransferase 2
2.89746	up	NEBL	nebulette
2.89599	down	TIMP2	TIMP metallopeptidase inhibitor 2
2.89565	up	GUCY1B3	guanylate cyclase 1, soluble, beta 3
2.89243	down	OLR1	oxidized low density lipoprotein (lectin-like) receptor 1
2.87975	up	CLU	clusterin
2.87724	up	LPAR3	lysophosphatidic acid receptor 3
2.86527	down	MAP1B	microtubule-associated protein 1B
2.85998	down	HMGA2	high mobility group AT-hook 2
2.85267	up	GYG2	glycogenin 2
2.84925	down	CD22
2.84903	up	S100A9	S100 calcium binding protein A9
2.84879	up	CMYA5	cardiomyopathy associated 5
2.83706	down	TNC	tenascin C (hexabrachion)
2.82047	up	GPD1L	glycerol-3-phosphate dehydrogenase 1-like
2.81604	down	ALPP|ALPPL2	alkaline phosphatase, placental (Regan isozyme) | alkaline phosphatase, placental-like 2
2.79559	up	ALDH1A1	aldehyde dehydrogenase 1 family, member A1
2.78834	up	TAS2R4	taste receptor, type 2, member 4
2.78719	up	EFEMP1	EGF-containing fibulin-like extracellular matrix protein 1
2.78478	down	RNF212	ring finger protein 212
2.78293	down	C16orf73	chromosome 16 open reading frame 73
2.77566	down	CA9	carbonic anhydrase IX
2.77225	up	MFAP3L	microfibrillar-associated protein 3-like
2.76968	up	CADPS2	Ca2+-dependent activator protein for secretion 2
2.73859	down	SLITRK6	SLIT and NTRK-like family, member 6
2.73227	up	IL1R1	interleukin 1 receptor, type I
2.71836	up	KLRF1	killer cell lectin-like receptor subfamily F, member 1
2.71705	down	AMIGO2	adhesion molecule with Ig-like domain 2
2.71591	up	MAP9	microtubule-associated protein 9
2.71064	down	NETO2	neuropilin (NRP) and tolloid (TLL)-like 2
2.69922	up	CLCA2	CLCA family member 2, chloride channel regulator
2.68476	down	TNFRSF10D	tumor necrosis factor receptor superfamily, member 10d, decoy with truncated death domain
2.68187	up	GRHL3	grainyhead-like 3 (Drosophila)
2.67868	up	C1orf181	chromosome 1 open reading frame 181
2.67496	down	KRT6B|KRT6C|KRT6A	keratin 6B | keratin 6C | keratin 6A
2.66311	up	TRIM68	tripartite motif-containing 68
2.65003	up	MAGI3	membrane associated guanylate kinase, WW and PDZ domain containing 3
2.63783	down	KLK6	kallikrein-related peptidase 6
2.63436	down	KMO	kynurenine 3-monooxygenase (kynurenine 3-hydroxylase)
2.6254	down	GDF15	growth differentiation factor 15
2.61778	up	GSTA4	glutathione S-transferase A4
2.6152	up	NFIA|KIAA0485	nuclear factor I/A | KIAA0485 protein
2.61258	up	HRASLS2	HRAS-like suppressor 2
2.61225	up	GLRX	glutaredoxin (thioltransferase)
2.59899	down	SLC16A1	solute carrier family 16, member 1 (monocarboxylic acid transporter 1)
2.59612	up	RHOBTB3	Rho-related BTB domain containing 3
2.5943	up	PPFIBP2	PTPRF interacting protein, binding protein 2 (liprin beta 2)
2.58969	down	F3	coagulation factor III (thromboplastin, tissue factor)
2.5832	up	NAALADL2	N-acetylated alpha-linked acidic dipeptidase-like 2
2.57146	up	CP	ceruloplasmin (ferroxidase)
2.56167	down	LDHB	lactate dehydrogenase B
2.55805	up	A2M	alpha-2-macroglobulin
2.5479	down	OCC-1	overexpressed in colon carcinoma-1
2.53059	down	C1QTNF1	C1q and tumor necrosis factor related protein 1
2.52161	down	IL6	interleukin 6 (interferon, beta 2)
2.52105	up	METTL7A	methyltransferase like 7A
2.51938	down	SYT14	synaptotagmin XIV
2.5002	up	KAL1	Kallmann syndrome 1 sequence
2.49853	down	ACSL4	acyl-CoA synthetase long-chain family member 4
2.49466	up	KRT4	keratin 4
2.4935	down	SLC2A12	solute carrier family 2 (facilitated glucose transporter), member 12
2.48621	up	ST6GAL1	ST6 beta-galactosamide alpha-2,6-sialyltranferase 1
2.4791	up	SLC15A1	solute carrier family 15 (oligopeptide transporter), member 1
2.46174	up	ATP7A|LOC644756	ATPase, Cu++ transporting, alpha polypeptide (Menkes syndrome) | similar to ATPase, Cu++ transporting, alpha polypeptide
2.45393	up	F2R	coagulation factor II (thrombin) receptor
2.45336	up	KITLG	KIT ligand
2.45236	down	NEDD9|LOC100129322	neural precursor cell expressed, developmentally down-regulated 9 | hypothetical protein LOC100129322
2.44651	down	MLSTD2	male sterility domain containing 2
2.43496	up	C4B|C4A	complement component 4B (Childo blood group) | complement component 4A (Rodgers blood group)
2.43436	up	CCL22	chemokine (C-C motif) ligand 22
2.429	down	EXT1	exostoses (multiple) 1
2.42216	down	IRS2	insulin receptor substrate 2
2.41102	up	LOC342897	similar to F-box only protein 2
2.41075	up	RARRES3	retinoic acid receptor responder (tazarotene induced) 3
2.40972	down	RAB3B
2.4072	down	AHNAK2	AHNAK nucleoprotein 2
2.40298	down	LTB	lymphotoxin beta (TNF superfamily, member 3)
2.3971	up	MAML3	mastermind-like 3 (Drosophila)
2.37827	down	GLIPR1	GLI pathogenesis-related 1 (glioma)
2.37814	down	KRT75	keratin 75
2.37356	up	GBP7|GBP2	guanylate binding protein 7 | guanylate binding protein 2, interferon-inducible
2.369	up	ANXA6	annexin A6
2.36307	down	DDIT4	DNA-damage-inducible transcript 4
2.35949	up	ID2	inhibitor of DNA binding 2, dominant negative helix-loop-helix protein
2.3569	up	EPB41L4A	erythrocyte membrane protein band 4.1 like 4A
2.35537	up	SDC1	syndecan 1
2.35525	up	ALDH3B2	aldehyde dehydrogenase 3 family, member B2
2.35311	up	ZNF750	zinc finger protein 750
2.35293	up	PTCHD1	patched domain containing 1
2.35273	up	AKAP6	A kinase (PRKA) anchor protein 6
2.34774	down	ADM	adrenomedullin
2.3452	up	ATP10D	ATPase, class V, type 10D
2.34255	down	PSAT1	phosphoserine aminotransferase 1
2.33803	up	ACPP	acid phosphatase, prostate
2.33776	down	COL5A2	collagen, type V, alpha 2
2.336	up	ACSL1	acyl-CoA synthetase long-chain family member 1
2.3357	up	ARHGAP28	Rho GTPase activating protein 28
2.33528	up	IKZF2	IKAROS family zinc finger 2 (Helios)
2.33488	down	ABCC4	ATP-binding cassette, sub-family C (CFTR/MRP), member 4
2.33454	up	ACN9
2.32246	up	PDE8B	phosphodiesterase 8B
2.31901	up	DENND2D	DENN/MADD domain containing 2D
2.31493	up	SPDEF	SAM pointed domain containing ets transcription factor
2.31097	up	SCPEP1	serine carboxypeptidase 1
2.31084	down	FHL1	four and a half LIM domains 1
2.30363	up	CROT	carnitine O-octanoyltransferase
2.29712	down	CTGF	connective tissue growth factor
2.29706	up	TMPRSS11E|TMPRSS11E2	transmembrane protease, serine 11E | transmembrane protease, serine 11E2
2.28815	up	FLJ45803
2.28455	down	LOC26010	viral DNA polymerase-transactivated protein 6
2.28428	up	P2RY2	purinergic receptor P2Y, G-protein coupled, 2
2.28375	up	IRX6	iroquois homeobox 6
2.28302	up	C1orf34	chromosome 1 open reading frame 34
2.28237	up	CTSH	cathepsin H
2.27969	up	STX19	syntaxin 19
2.27879	up	PLCG2	phospholipase C, gamma 2 (phosphatidylinositol-specific)
2.27541	up	KLHDC8B	kelch domain containing 8B
2.26745	down	SPRY2	sprouty homolog 2 (Drosophila)
2.26019	down	FADS2	fatty acid desaturase 2
2.25349	up	GLUL	glutamate-ammonia ligase (glutamine synthetase)
2.25006	up	RTN4IP1	reticulon 4 interacting protein 1
2.25003	up	YPEL2	yippee-like 2 (Drosophila)
2.24553	down	WNT5A	wingless-type MMTV integration site family, member 5A
2.24253	down	LEPREL1	leprecan-like 1
2.24223	up	AXIN2	axin 2 (conductin, axil)
2.24017	up	PDCD4	programmed cell death 4 (neoplastic transformation inhibitor)
2.2393	up	NPNT	nephronectin
2.2377	up	TBC1D19	TBC1 domain family, member 19
2.23451	up	CAB39L	calcium binding protein 39-like
2.23033	up	TEX9	testis expressed 9
2.22783	down	PDK2	pyruvate dehydrogenase kinase, isozyme 2
2.22692	up	SELENBP1	selenium binding protein 1
2.22518	up	FMO4|TOP1P1	flavin containing monooxygenase 4 | topoisomerase (DNA) I pseudogene 1
2.22141	down	EXOSC2	exosome component 2
2.22105	down	NUAK1	NUAK family, SNF1-like kinase, 1
2.22048	down	TMEM45A	transmembrane protein 45A
2.2113	up	SIDT1	SID1 transmembrane family, member 1
2.20948	down	KLK7	kallikrein-related peptidase 7
2.20768	down	SLC39A14	solute carrier family 39 (zinc transporter), member 14
2.20667	down	SRPX2	sushi-repeat-containing protein, X-linked 2
2.20509	up	S100A12	S100 calcium binding protein A12
2.20375	up	PTPN13	protein tyrosine phosphatase, non-receptor type 13 (APO-1/CD95 (Fas)-associated phosphatase)
2.20133	up	FLOT1	flotillin 1
2.20064	up	PPAP2B	phosphatidic acid phosphatase type 2B
2.19978	down	HBEGF	heparin-binding EGF-like growth factor
2.1961	down	ITGBL1	integrin, beta-like 1 (with EGF-like repeat domains)
2.19421	up	SLC2A10	solute carrier family 2 (facilitated glucose transporter), member 10
2.18849	down	CLSTN2	calsyntenin 2
2.18588	up	PGBD5	piggyBac transposable element derived 5
2.18269	down	C6orf150	chromosome 6 open reading frame 150
2.17989	up	TMEM144|LOC285505	transmembrane protein 144 | hypothetical protein LOC285505
2.17086	down	EREG	epiregulin
2.16759	up	AGA	aspartylglucosaminidase
2.16667	down	ETS1	v-ets erythroblastosis virus E26 oncogene homolog 1 (avian)
2.16515	down	LAMC2	laminin, gamma 2
2.1572	down	FLJ14213	protor-2
2.15304	up	TMEM135	transmembrane protein 135
2.15238	down	MMP7	matrix metallopeptidase 7 (matrilysin, uterine)
2.14989	up	PDZK1IP1	PDZK1 interacting protein 1
2.14678	up	RGL1	ral guanine nucleotide dissociation stimulator-like 1
2.14054	up	CBR4	carbonyl reductase 4
2.13897	up	LIFR	leukemia inhibitory factor receptor alpha
2.13562	up	PDZD2	PDZ domain containing 2
2.13516	down	BNIP3	BCL2/adenovirus E1B 19kDa interacting protein 3
2.13411	up	PSTPIP2	proline-serine-threonine phosphatase interacting protein 2
2.13241	up	PLEKHH2	pleckstrin homology domain containing, family H (with MyTH4 domain) member 2
2.13021	up	PRODH|LOC440792	proline dehydrogenase (oxidase) 1 | proline dehydrogenase (oxidase) 1 pseudogene
2.1243	down	KLK9|KLK8	kallikrein-related peptidase 9 | kallikrein-related peptidase 8
2.12309	up	DOPEY1	dopey family member 1
2.12261	up	CXorf23	chromosome X open reading frame 23
2.11891	up	GRHL1	grainyhead-like 1 (Drosophila)
2.11594	down	ITGB4	integrin, beta 4
2.10749	up	NAV2	neuron navigator 2
2.10524	down	SAA1|SAA2	serum amyloid A1 | serum amyloid A2
2.10115	down	DUSP6	dual specificity phosphatase 6
2.09407	down	CDA	cytidine deaminase
2.09128	up	CREB3L2	cAMP responsive element binding protein 3-like 2
2.089	down	PLEKHA5	pleckstrin homology domain containing, family A member 5
2.08816	down	CTSB	cathepsin B
2.08374	up	C4orf41	chromosome 4 open reading frame 41
2.08198	down	PEG10	paternally expressed 10
2.08053	up	TC2N	tandem C2 domains, nuclear
2.0804	up	BBOX1	butyrobetaine (gamma), 2-oxoglutarate dioxygenase (gamma-butyrobetaine hydroxylase) 1
2.08034	down	PLEK2	pleckstrin 2
2.07705	down	OPRK1	opioid receptor, kappa 1
2.07092	down	H2AFY2	H2A histone family, member Y2
2.06609	up	MLLT3	myeloid/lymphoid or mixed-lineage leukemia (trithorax homolog, Drosophila); translocated to, 3
2.06187	up	ARFIP1	ADP-ribosylation factor interacting protein 1 (arfaptin 1)
2.06038	up	RPS6KA5	ribosomal protein S6 kinase, 90kDa, polypeptide 5
2.05997	up	C4orf34	chromosome 4 open reading frame 34
2.05993	down	LYPD5	LY6/PLAUR domain containing 5
2.05125	up	SLC12A2	solute carrier family 12 (sodium/potassium/chloride transporters), member 2
2.05038	up	RNF152	ring finger protein 152
2.04824	down	VAV1	vav 1 guanine nucleotide exchange factor
2.04678	up	SESN3	sestrin 3
2.04434	down	TFCP2L1	transcription factor CP2-like 1
2.04362	up	SAMHD1	SAM domain and HD domain 1
2.04233	down	NMNAT2	nicotinamide nucleotide adenylyltransferase 2
2.04192	down	LY6K	lymphocyte antigen 6 complex, locus K
2.04169	up	MDK	midkine (neurite growth-promoting factor 2)
2.04037	down	TCF7	transcription factor 7 (T-cell specific, HMG-box)
2.03716	up	UFSP2	UFM1-specific peptidase 2
2.02755	up	TSC22D3	TSC22 domain family, member 3
2.02741	up	SULT2B1	sulfotransferase family, cytosolic, 2B, member 1
2.02642	up	FAM46C	family with sequence similarity 46, member C
2.01485	up	ICK	intestinal cell (MAK-like) kinase
2.01417	up	PRKACB	protein kinase, cAMP-dependent, catalytic, beta
2.01264	down	FADS3	fatty acid desaturase 3
2.01004	down	PLAU	plasminogen activator, urokinase
2.00961	up	C6orf199	chromosome 6 open reading frame 199
2.00886	down	PMP22	peripheral myelin protein 22
2.002	up	VTCN1	V-set domain containing T cell activation inhibitor 1
2.00072	down	SNTB1	syntrophin, beta 1 (dystrophin-associated protein A1, 59kDa, basic component 1)
1.9996	up	GALM	galactose mutarotase (aldose 1-epimerase)
1.99582	down	COTL1	coactosin-like 1 (Dictyostelium)
1.99383	down	MET	met proto-oncogene (hepatocyte growth factor receptor)
1.99132	up	TMEM16K	transmembrane protein 16K
1.98399	down	CYB5A	cytochrome b5 type A (microsomal)
1.98289	up	RNASET2|LOC100131869	ribonuclease T2 | hypothetical protein LOC100131869
1.98242	up	SLC16A14	solute carrier family 16, member 14 (monocarboxylic acid transporter 14)
1.97833	down	RHOF	ras homolog gene family, member F (in filopodia)
1.97574	up	MGP	matrix Gla protein
1.9752	up	PLAGL1|HYMAI	pleiomorphic adenoma gene-like 1 | hydatidiform mole associated and imprinted
1.97493	up	GPR160	G protein-coupled receptor 160
1.97235	up	JAK2	Janus kinase 2 (a protein tyrosine kinase)
1.97172	down	P2RX5	purinergic receptor P2X, ligand-gated ion channel, 5
1.96955	down	AXL
1.96449	down	GMPR	guanosine monophosphate reductase
1.96403	down	LYN	v-yes-1 Yamaguchi sarcoma viral related oncogene homolog
1.96307	up	NECAB3	N-terminal EF-hand calcium binding protein 3
1.96184	up	PNPLA8	patatin-like phospholipase domain containing 8
1.96094	down	GAS6	growth arrest-specific 6
1.959	down	RPESP	RPE-spondin
1.95798	up	TRIM22	tripartite motif-containing 22
1.95738	down	GPRC5A	G protein-coupled receptor, family C, group 5, member A
1.95504	down	TNF
1.95442	up	CASP3	caspase 3, apoptosis-related cysteine peptidase
1.95435	up	C21orf87	chromosome 21 open reading frame 87
1.95426	up	PPM1L	protein phosphatase 1 (formerly 2C)-like
1.95394	up	VAV3	vav 3 guanine nucleotide exchange factor
1.9537	up	BLNK	B-cell linker
1.94986	up	SYT12	synaptotagmin XII
1.94668	up	CLCN3	chloride channel 3
1.94371	up	LRBA	LPS-responsive vesicle trafficking, beach and anchor containing
1.94318	up	FZD4	frizzled homolog 4 (Drosophila)
1.94317	up	SCARB2	scavenger receptor class B, member 2
1.94303	up	TRIM24	tripartite motif-containing 24
1.93801	up	FRK	fyn-related kinase
1.93686	up	DPYD	dihydropyrimidine dehydrogenase
1.93597	up	KLF8	Kruppel-like factor 8
1.93595	up	GDPD3	glycerophosphodiester phosphodiesterase domain containing 3
1.9336	up	ZFYVE16	zinc finger, FYVE domain containing 16
1.93157	up	NRP1	neuropilin 1
1.9296	up	C5orf42	chromosome 5 open reading frame 42
1.92688	up	ANKS1B	ankyrin repeat and sterile alpha motif domain containing 1B
1.9265	up	PBX1|LOC100131938	pre-B-cell leukemia homeobox 1 | hypothetical LOC100131938
1.9252	down	TNFRSF11B	tumor necrosis factor receptor superfamily, member 11b (osteoprotegerin)
1.92466	down	TNFRSF21	tumor necrosis factor receptor superfamily, member 21
1.92443	up	SLC35A1|C6orf165	solute carrier family 35 (CMP-sialic acid transporter), member A1 | chromosome 6 open reading frame 165
1.92349	up	DSC3	desmocollin 3
1.9219	up	PCDHB4	protocadherin beta 4
1.92162	up	CREB3L4	cAMP responsive element binding protein 3-like 4
1.92115	up	GRAMD1C|DULLARD	GRAM domain containing 1C | dullard homolog (Xenopus laevis)
1.91995	down	ZFAND1	zinc finger, AN1-type domain 1
1.91988	up	COP1	caspase-1 dominant-negative inhibitor pseudo-ICE
1.91863	up	ASF1A	ASF1 anti-silencing function 1 homolog A (S. cerevisiae)
1.91809	down	SLC29A1	solute carrier family 29 (nucleoside transporters), member 1
1.91362	down	ERRFI1	ERBB receptor feedback inhibitor 1
1.91298	down	EEF1D	eukaryotic translation elongation factor 1 delta (guanine nucleotide exchange protein)
1.9109	up	PTAFR	platelet-activating factor receptor
1.91046	up	FPGT|TNNI3K	fucose-1-phosphate guanylyltransferase | TNNI3 interacting kinase
1.91009	up	STEAP4	STEAP family member 4
1.90446	up	CCDC23	coiled-coil domain containing 23
1.90186	up	FAM120C	family with sequence similarity 120C
1.90141	up	C9orf150	chromosome 9 open reading frame 150
1.8985	up	HOMER1	homer homolog 1 (Drosophila)
1.89677	up	SULT1A2|SULT1A1	sulfotransferase family, cytosolic, 1A, phenol-preferring, member 2 | sulfotransferase family, cytosolic, 1A, phenol-preferring, member 1
1.89599	up	KIAA1244|LOC202451	KIAA1244 | hypothetical protein LOC202451
1.89508	up	CTSO	cathepsin O
1.89301	up	HERC3	hect domain and RLD 3
1.89242	down	FYN|LOC100129399	FYN oncogene related to SRC, FGR, YES | hypothetical protein LOC100129399
1.89219	up	TNS1	tensin 1
1.89175	up	SLC24A3	solute carrier family 24 (sodium/potassium/calcium exchanger), member 3
1.89048	up	HIST1H2AH	histone cluster 1, H2ah
1.88957	down	ICAM1	intercellular adhesion molecule 1 (CD54), human rhinovirus receptor
1.8886	up	DIRAS3	DIRAS family, GTP-binding RAS-like 3
1.88797	up	KIAA1009
1.88459	down	SLC43A3	solute carrier family 43, member 3
1.88093	down	MYO7B	myosin VIIB
1.88085	up	TSHZ2	teashirt zinc finger homeobox 2
1.88063	up	7A5	putative binding protein 7a5
1.87814	up	SESN1	sestrin 1
1.87721	up	PERP
1.87528	down	SUSD3	sushi domain containing 3
1.87486	down	XDH	xanthine dehydrogenase
1.87172	up	PEX1	peroxisome biogenesis factor 1
1.87104	down	KLK8|KLK9	kallikrein-related peptidase 8 | kallikrein-related peptidase 9
1.86968	up	STOM	stomatin
1.86839	up	MMD	monocyte to macrophage differentiation-associated
1.86708	up	C14orf45	chromosome 14 open reading frame 45
1.86582	up	SSBP2	single-stranded DNA binding protein 2
1.86441	down	PLAUR	plasminogen activator, urokinase receptor
1.86419	down	SUNC1	Sad1 and UNC84 domain containing 1
1.85988	down	NEURL	neuralized homolog (Drosophila)
1.85975	down	KLHL13	kelch-like 13 (Drosophila)
1.85864	down	ENO2	enolase 2 (gamma, neuronal)
1.85791	up	PARP9	poly (ADP-ribose) polymerase family, member 9
1.85781	up	HISPPD1	histidine acid phosphatase domain containing 1
1.85568	up	CXorf27|SYTL5	chromosome X open reading frame 27 | synaptotagmin-like 5
1.8551	down	TOX	thymocyte selection-associated high mobility group box
1.85499	up	SCARA3	scavenger receptor class A, member 3
1.85431	down	FOXQ1	forkhead box Q1
1.85352	down	HSPA4L	heat shock 70kDa protein 4-like
1.85167	down	MFI2|RPSA|LOC440995	antigen p97 (melanoma associated) identified by monoclonal antibodies 133.2 and 96.5 | ribosomal protein SA | hypothetical gene supported by BC034933; BC068085
1.85081	up	SGMS2	sphingomyelin synthase 2
1.85074	down	NRK	Nik related kinase
1.84931	up	GPR98	G protein-coupled receptor 98
1.84404	up	RERG	RAS-like, estrogen-regulated, growth inhibitor
1.84345	up	FLRT3	fibronectin leucine rich transmembrane protein 3
1.84295	up	ATP6V0A4	ATPase, H+ transporting, lysosomal V0 subunit a4
1.84268	down	MARVELD1	MARVEL domain containing 1
1.836	up	ATP13A4	ATPase type 13A4
1.83533	down	SLCO4A1	solute carrier organic anion transporter family, member 4A1
1.83479	up	ZNF138	zinc finger protein 138
1.83473	up	ZNF323	zinc finger protein 323
1.83355	up	TRAF5	TNF receptor-associated factor 5
1.83305	down	NUDCD1	NudC domain containing 1
1.83285	down	SLC47A1|SNORA59A|SNORA59B	solute carrier family 47, member 1 | small nucleolar RNA, H/ACA box 59A | small nucleolar RNA, H/ACA box 59B
1.83277	up	SLC35D1	solute carrier family 35 (UDP-glucuronic acid/UDP-N-acetylgalactosamine dual transporter), member D1
1.83227	up	EEA1	early endosome antigen 1
1.8318	up	NFYB	nuclear transcription factor Y, beta
1.82932	up	BLVRA	biliverdin reductase A
1.82895	down	KCTD12	potassium channel tetramerisation domain containing 12
1.82797	down	EML5	echinoderm microtubule associated protein like 5
1.82755	down	C1orf61	chromosome 1 open reading frame 61
1.82708	down	MYO1E	myosin IE
1.82434	down	KDR	kinase insert domain receptor (a type III receptor tyrosine kinase)
1.82322	up	LRRC8C	leucine rich repeat containing 8 family, member C
1.82251	up	EPHB3	EPH receptor B3
1.82245	up	SLC1A2	solute carrier family 1 (glial high affinity glutamate transporter), member 2
1.82179	up	PROM1	prominin 1
1.82148	up	NEK1	NIMA (never in mitosis gene a)-related kinase 1
1.8211	up	MFSD1	major facilitator superfamily domain containing 1
1.81964	down	UGCG	UDP-glucose ceramide glucosyltransferase
1.81962	up	MBNL3	muscleblind-like 3 (Drosophila)
1.81564	up	TRPV6|SLC7A6	transient receptor potential cation channel, subfamily V, member 6 | solute carrier family 7 (cationic amino acid transporter, y+ system), member 6
1.81458	up	INSIG1	insulin induced gene 1
1.81336	up	BBS9	Bardet-Biedl syndrome 9
1.81298	down	PTGER4	prostaglandin E receptor 4 (subtype EP4)
1.81258	down	FAM133B|BICC1	family with sequence similarity 133, member B | bicaudal C homolog 1 (Drosophila)
1.81248	down	TIMP3	TIMP metallopeptidase inhibitor 3 (Sorsby fundus dystrophy, pseudoinflammatory)
1.81242	up	WWC3	WWC family member 3
1.81237	up	SULF2	sulfatase 2
1.81119	down	ALDH1A3	aldehyde dehydrogenase 1 family, member A3
1.81028	up	SLC45A3	solute carrier family 45, member 3
1.81018	down	DDEF1|C4orf38	development and differentiation enhancing factor 1 | chromosome 4 open reading frame 38
1.80953	up	CLDN1	claudin 1
1.80906	down	CNNM1	cyclin M1
1.80746	down	LHFP	lipoma HMGIC fusion partner
1.80629	down	CR2	complement component (3d/Epstein Barr virus) receptor 2
1.80624	up	CYR61	cysteine-rich, angiogenic inducer, 61
1.80574	up	EFNA3	ephrin-A3
1.80552	down	PIM1	pim-1 oncogene
1.80422	up	UCP2	uncoupling protein 2 (mitochondrial, proton carrier)
1.80368	up	HIPK2	homeodomain interacting protein kinase 2
1.80132	down	PDE4B	phosphodiesterase 4B, cAMP-specific (phosphodiesterase E4 dunce homolog, Drosophila)
1.8011	up	LOC90826	hypothetical protein BC004337
1.79974	up	PLRG1	pleiotropic regulator 1 (PRL1 homolog, Arabidopsis)
1.79955	up	PVRL4	poliovirus receptor-related 4
1.79913	up	TRIM6-TRIM34|TRIMP1	TRIM6-TRIM34 | tripartite motif-containing 34 | tripartite motif-containing 6 | tripartite motif-containing pseudogene 1
1.79828	up	CYP39A1	cytochrome P450, family 39, subfamily A, polypeptide 1
1.79529	down	ETV1	ets variant gene 1
1.79518	down	PYGL	phosphorylase, glycogen; liver (Hers disease, glycogen storage disease type VI)
1.79458	up	FBXW7	F-box and WD repeat domain containing 7
1.79298	up	POU2F3	POU class 2 homeobox 3
1.79249	down	RASGEF1A	RasGEF domain family, member 1A
1.7912	down	MT4	metallothionein 4
1.79026	down	SLC34A2	solute carrier family 34 (sodium phosphate), member 2
1.78976	down	CNKSR2	connector enhancer of kinase suppressor of Ras 2
1.78788	up	TET1	tet oncogene 1
1.78649	up	TACSTD2	tumor-associated calcium signal transducer 2
1.78561	down	PHLDA1	pleckstrin homology-like domain, family A, member 1
1.78254	down	TP63	tumor protein p63
1.782	up	DOCK8	dedicator of cytokinesis 8
1.78176	up	BCL6	B-cell CLL/lymphoma 6 (zinc finger protein 51)
1.78103	up	LIMK2	LIM domain kinase 2
1.77784	up	BDH1	3-hydroxybutyrate dehydrogenase, type 1
1.77752	up	AMOT	angiomotin
1.77572	up	TDRKH	tudor and KH domain containing
1.7748	up	FIGNL1	fidgetin-like 1
1.77457	down	AGPAT9	1-acylglycerol-3-phosphate O-acyltransferase 9
1.77425	up	RPS6KC1	ribosomal protein S6 kinase, 52kDa, polypeptide 1
1.77335	down	ABHD7	abhydrolase domain containing 7
1.77286	up	WDR52	WD repeat domain 52
1.77261	down	CCDC3	coiled-coil domain containing 3
1.77047	up	DMXL1	Dmx-like 1
1.77046	up	SAMD9L	sterile alpha motif domain containing 9-like
1.76941	up	TSPAN1	tetraspanin 1
1.76879	down	RP3-377H14.5	hypothetical protein FLJ35429
1.76849	up	XRN1	5'-3' exoribonuclease 1
1.7675	up	C6orf170	chromosome 6 open reading frame 170
1.76697	down	DPYSL5	dihydropyrimidinase-like 5
1.76694	up	GOLGB1	golgin B1, golgi integral membrane protein
1.76627	down	TNFSF18	tumor necrosis factor (ligand) superfamily, member 18
1.76602	up	HSD17B4	hydroxysteroid (17-beta) dehydrogenase 4
1.76476	up	TOM1L2|LOC246315	target of myb1-like 2 (chicken) | FLJ21501
1.76417	down	LOX	lysyl oxidase
1.76394	up	SOS2	son of sevenless homolog 2 (Drosophila)
1.76306	up	SORL1	sortilin-related receptor, L(DLR class) A repeats-containing
1.76294	up	TANK	TRAF family member-associated NFKB activator
1.76266	up	PPP1R3C	protein phosphatase 1, regulatory (inhibitor) subunit 3C
1.76169	down	PAQR8	progestin and adipoQ receptor family member VIII
1.76084	down	C8orf53	chromosome 8 open reading frame 53
1.76019	up	ZNF431	zinc finger protein 431
1.75974	up	CLDN4	claudin 4
1.75947	down	SGCB	sarcoglycan, beta (43kDa dystrophin-associated glycoprotein)
1.75881	down	ATAD2	ATPase family, AAA domain containing 2
1.7587	down	MALT1	mucosa associated lymphoid tissue lymphoma translocation gene 1
1.75723	down	TNFAIP3	tumor necrosis factor, alpha-induced protein 3
1.75696	up	CD82
1.75686	up	CXXC5	CXXC finger 5
1.75634	up	ANKRD50	ankyrin repeat domain 50
1.75383	up	SLC22A23|LOC285773	solute carrier family 22, member 23 | hypothetical protein LOC285773
1.75255	down	GNA15	guanine nucleotide binding protein (G protein), alpha 15 (Gq class)
1.75076	up	HNMT	histamine N-methyltransferase
1.75057	down	GNAZ	guanine nucleotide binding protein (G protein), alpha z polypeptide
1.75032	down	AGPAT5	1-acylglycerol-3-phosphate O-acyltransferase 5 (lysophosphatidic acid acyltransferase, epsilon)
1.74918	down	DGKD	diacylglycerol kinase, delta 130kDa
1.74884	up	MUC1	mucin 1, cell surface associated
1.74857	down	DENND3|C8orf60	DENN/MADD domain containing 3 | chromosome 8 open reading frame 60
1.74845	down	SLC1A4	solute carrier family 1 (glutamate/neutral amino acid transporter), member 4
1.7479	down	TMEM22	transmembrane protein 22
1.74714	up	EFHC1	EF-hand domain (C-terminal) containing 1
1.74709	down	HDAC9	histone deacetylase 9
1.74476	up	PIK3R1	phosphoinositide-3-kinase, regulatory subunit 1 (alpha)
1.74382	down	EIF3E	eukaryotic translation initiation factor 3, subunit E
1.74288	up	SH3YL1	SH3 domain containing, Ysc84-like 1 (S. cerevisiae)
1.7428	up	NAPEPLD	N-acyl phosphatidylethanolamine phospholipase D
1.74167	down	PFKP	phosphofructokinase, platelet
1.73952	up	GBA|GBAP	glucosidase, beta; acid (includes glucosylceramidase) | glucosidase, beta; acid, pseudogene
1.73651	up	NHS	Nance-Horan syndrome (congenital cataracts and dental anomalies)
1.73452	down	FAM5B	family with sequence similarity 5, member B
1.73426	up	HRASLS3	HRAS-like suppressor 3
1.73374	up	HIST1H3A|HIST1H2BN|HIST1H3D|HIST1H3C|HIST1H3E|HIST1H3I|HIST1H3G|HIST1H3J|HIST1H3H|HIST1H3B|HIST1H3F	histone cluster 1, H3a | histone cluster 1, H2bn | histone cluster 1, H3d | histone cluster 1, H3c | histone cluster 1, H3e | histone cluster 1, H3i | histone cluster 1, H3g | histone cluster 1, H3j | histone cluster 1, H3h | histone cluster 1, H3b | histone cluster 1, H3f
1.73361	up	KIAA1841
1.73326	up	TARBP1	TAR (HIV-1) RNA binding protein 1
1.73307	up	PAPD4	PAP associated domain containing 4
1.73271	up	HIST1H2AE|HIST1H2AB	histone cluster 1, H2ae | histone cluster 1, H2ab
1.72817	down	SMOC1	SPARC related modular calcium binding 1
1.72692	down	NPAS2	neuronal PAS domain protein 2
1.72558	up	MGC16169
1.72367	up	PNPLA3	patatin-like phospholipase domain containing 3
1.7236	up	LRP11	low density lipoprotein receptor-related protein 11
1.72298	up	FBLN5	fibulin 5
1.72297	down	AFAP1L1	actin filament associated protein 1-like 1
1.72207	up	C20orf54	chromosome 20 open reading frame 54
1.72182	down	GPR44	G protein-coupled receptor 44
1.7214	down	RGS2	regulator of G-protein signaling 2, 24kDa
1.72139	up	IRX3	iroquois homeobox 3
1.72123	up	LGALS3	lectin, galactoside-binding, soluble, 3
1.72054	down	TLX3	T-cell leukemia homeobox 3
1.72009	up	DAAM1	dishevelled associated activator of morphogenesis 1
1.71949	up	EGR1	early growth response 1
1.71728	down	CAV2	caveolin 2
1.71609	up	SKAP2	src kinase associated phosphoprotein 2
1.71596	down	CYP2S1	cytochrome P450, family 2, subfamily S, polypeptide 1
1.71278	up	TLR6	toll-like receptor 6
1.71256	down	SAV1	salvador homolog 1 (Drosophila)
1.71148	up	LRIG1	leucine-rich repeats and immunoglobulin-like domains 1
1.71086	down	COL12A1	collagen, type XII, alpha 1
1.71073	up	MMAA	methylmalonic aciduria (cobalamin deficiency) cblA type
1.71025	down	OR2A14	olfactory receptor, family 2, subfamily A, member 14
1.70933	up	MGC48628	similar to KIAA1680 protein
1.70812	up	ANPEP	alanyl (membrane) aminopeptidase (aminopeptidase N, aminopeptidase M, microsomal aminopeptidase, CD13, p150)
1.70623	up	LY75|CD302	lymphocyte antigen 75 | CD302 molecule
1.70499	up	MND1	meiotic nuclear divisions 1 homolog (S. cerevisiae)
1.70478	up	NBEA	neurobeachin
1.70418	up	RRAGD	Ras-related GTP binding D
1.70342	up	SCD	stearoyl-CoA desaturase (delta-9-desaturase)
1.70287	up	STARD10	StAR-related lipid transfer (START) domain containing 10
1.70278	down	APOBEC3F|APOBEC3G	apolipoprotein B mRNA editing enzyme, catalytic polypeptide-like 3F | apolipoprotein B mRNA editing enzyme, catalytic polypeptide-like 3G
1.70274	down	SOCS2	suppressor of cytokine signaling 2
1.70254	down	GCNT1	glucosaminyl (N-acetyl) transferase 1, core 2 (beta-1,6-N-acetylglucosaminyltransferase)
1.70107	up	SLPI	secretory leukocyte peptidase inhibitor
1.70096	up	PADI2	peptidyl arginine deiminase, type II
1.70005	up	ST8SIA1	ST8 alpha-N-acetyl-neuraminide alpha-2,8-sialyltransferase 1
1.69987	down	IL13RA2	interleukin 13 receptor, alpha 2
1.6991	up	CRIP2	cysteine-rich protein 2
1.69863	down	GLIS3	GLIS family zinc finger 3
1.69749	down	FGL1	fibrinogen-like 1
1.69669	up	KIAA1161
1.69382	up	TPM2	tropomyosin 2 (beta)
1.69378	down	DPYSL2	dihydropyrimidinase-like 2
1.69296	up	HACE1	HECT domain and ankyrin repeat containing, E3 ubiquitin protein ligase 1
1.69263	up	PGBD2|MGC70863|FLJ45055	piggyBac transposable element derived 2 | similar to RPL23AP7 protein | 60S ribosomal pseudogene
1.69236	up	SCCPDH	saccharopine dehydrogenase (putative)
1.69206	down	COL4A2	collagen, type IV, alpha 2
1.69188	up	FOXA1	forkhead box A1
1.69126	up	ZNF713	zinc finger protein 713
1.69105	down	NOG	noggin
1.69098	up	ATP11C	ATPase, class VI, type 11C
1.69083	down	ITGA9	integrin, alpha 9
1.69082	up	C20orf96	chromosome 20 open reading frame 96
1.69058	down	SOD2	superoxide dismutase 2, mitochondrial
1.68993	up	KIAA0922
1.68984	up	NFKBIZ	nuclear factor of kappa light polypeptide gene enhancer in B-cells inhibitor, zeta
1.68934	up	GYG1	glycogenin 1
1.68871	down	GOLT1A	golgi transport 1 homolog A (S. cerevisiae)
1.68867	down	LYPD1	LY6/PLAUR domain containing 1
1.68826	up	WDR41	WD repeat domain 41
1.68806	down	ALOX12	arachidonate 12-lipoxygenase
1.68736	down	OR13J1	olfactory receptor, family 13, subfamily J, member 1
1.68707	up	SGEF	Src homology 3 domain-containing guanine nucleotide exchange factor
1.68705	down	VNN1	vanin 1
1.68696	up	FBXO8	F-box protein 8
1.68681	down	ROS1	c-ros oncogene 1 , receptor tyrosine kinase
1.68632	up	DTWD2	DTW domain containing 2
1.6859	up	CTSK	cathepsin K
1.68543	up	LOC134145
1.68412	down	SIRPG|LOC100131600	signal-regulatory protein gamma | hypothetical protein LOC100131600
1.68381	up	TRIM2	tripartite motif-containing 2
1.68343	down	IER3	immediate early response 3
1.68325	up	YIPF1	Yip1 domain family, member 1
1.68284	up	ABCA12	ATP-binding cassette, sub-family A (ABC1), member 12
1.68282	down	DUSP5	dual specificity phosphatase 5
1.68138	up	ZNF362	zinc finger protein 362
1.68031	down	PLA2G7	phospholipase A2, group VII (platelet-activating factor acetylhydrolase, plasma)
1.67974	down	LGR6	leucine-rich repeat-containing G protein-coupled receptor 6
1.679	up	SLC46A3	solute carrier family 46, member 3
1.67739	down	SAMD4A	sterile alpha motif domain containing 4A
1.67691	down	UPP1	uridine phosphorylase 1
1.67599	down	BTG1|LOC256021	B-cell translocation gene 1, anti-proliferative | hypothetical protein LOC256021
1.6757	up	KIAA1712
1.67533	up	PRKCQ|LOC100130920	protein kinase C, theta | hypothetical protein LOC100130920
1.6744	down	IL1R2	interleukin 1 receptor, type II
1.67411	up	TMEM34	transmembrane protein 34
1.67339	down	ARNTL2	aryl hydrocarbon receptor nuclear translocator-like 2
1.67107	up	GPLD1	glycosylphosphatidylinositol specific phospholipase D1
1.67095	down	KRT34	keratin 34
1.67062	down	MGC16075
1.6699	up	EGF	epidermal growth factor (beta-urogastrone)
1.66925	up	GALNT7	UDP-N-acetyl-alpha-D-galactosamine:polypeptide N-acetylgalactosaminyltransferase 7 (GalNAc-T7)
1.66878	up	PLA2R1	phospholipase A2 receptor 1, 180kDa
1.66819	up	ACADSB	acyl-Coenzyme A dehydrogenase, short/branched chain
1.66762	up	EDEM3	ER degradation enhancer, mannosidase alpha-like 3
1.66753	up	ABCC5	ATP-binding cassette, sub-family C (CFTR/MRP), member 5
1.66656	down	RHBDF2	rhomboid 5 homolog 2 (Drosophila)
1.6664	up	TAF1B	TATA box binding protein (TBP)-associated factor, RNA polymerase I, B, 63kDa
1.66489	up	KIAA1919
1.66421	up	ATP13A4	ATPase type 13A4
1.66343	down	FBP1	fructose-1,6-bisphosphatase 1
1.66255	up	RHBDL2|LOC100130627	rhomboid, veinlet-like 2 (Drosophila) | hypothetical LOC100130627
1.66196	down	FAM46A|LOC100131508	family with sequence similarity 46, member A | PRO2122
1.66191	up	CATSPERB|NANOG|NANOGP8	cation channel, sperm-associated, beta | Nanog homeobox | Nanog homeobox pseudogene 8
1.6612	up	ANXA9	annexin A9
1.66116	up	PLCB4	phospholipase C, beta 4
1.66043	up	SLC33A1	solute carrier family 33 (acetyl-CoA transporter), member 1
1.65971	down	SOSTDC1	sclerostin domain containing 1
1.65937	down	LHX5	LIM homeobox 5
1.65924	down	KCNQ1	potassium voltage-gated channel, KQT-like subfamily, member 1
1.6591	up	PTPRU	protein tyrosine phosphatase, receptor type, U
1.65686	down	RGS16	regulator of G-protein signaling 16
1.65598	up	FHDC1	FH2 domain containing 1
1.65424	down	PTRF	polymerase I and transcript release factor
1.65418	up	GAB1	GRB2-associated binding protein 1
1.65415	up	GSTK1	glutathione S-transferase kappa 1
1.65306	up	STS	steroid sulfatase (microsomal), isozyme S
1.65304	up	SLC4A8	solute carrier family 4, sodium bicarbonate cotransporter, member 8
1.65288	down	MAOA	monoamine oxidase A
1.65224	up	AGL	amylo-1, 6-glucosidase, 4-alpha-glucanotransferase (glycogen debranching enzyme, glycogen storage disease type III)
1.65184	up	ANKRA2	ankyrin repeat, family A (RFXANK-like), 2
1.65151	up	GPR126	G protein-coupled receptor 126
1.65122	down	DKFZP564O0823
1.65107	down	FRMD3	FERM domain containing 3
1.65065	down	FSD1	fibronectin type III and SPRY domain containing 1
1.65057	up	SEMA4A	sema domain, immunoglobulin domain (Ig), transmembrane domain (TM) and short cytoplasmic domain, (semaphorin) 4A
1.65054	up	TMPRSS13	transmembrane protease, serine 13
1.64955	up	VGLL1	vestigial like 1 (Drosophila)
1.64866	up	TSPAN13	tetraspanin 13
1.64837	down	CD68|EIF4A1	CD68 molecule | eukaryotic translation initiation factor 4A, isoform 1
1.64707	up	P2RY6	pyrimidinergic receptor P2Y, G-protein coupled, 6
1.64696	up	LRIG2	leucine-rich repeats and immunoglobulin-like domains 2
1.64671	down	NOV	nephroblastoma overexpressed gene
1.64617	down	BMP2	bone morphogenetic protein 2
1.64562	up	TMPRSS2	transmembrane protease, serine 2
1.64549	up	TM4SF1	transmembrane 4 L six family member 1
1.64518	up	PQLC3	PQ loop repeat containing 3
1.64489	down	ANKRD1	ankyrin repeat domain 1 (cardiac muscle)
1.64398	down	CPVL	carboxypeptidase, vitellogenic-like
1.64358	up	RIOK2	RIO kinase 2 (yeast)
1.64234	up	AZGP1	alpha-2-glycoprotein 1, zinc-binding
1.64107	down	ANK1	ankyrin 1, erythrocytic
1.6408	down	AKR1B1	aldo-keto reductase family 1, member B1 (aldose reductase)
1.64048	down	TOP1MT	topoisomerase (DNA) I, mitochondrial
1.64046	up	C4orf27|LOC389705	chromosome 4 open reading frame 27 | chromosome 4 open reading frame 27 pseudogene
1.64006	down	NEU2	sialidase 2 (cytosolic sialidase)
1.63953	up	PCDHB3	protocadherin beta 3
1.63948	down	CXXC4	CXXC finger 4
1.63835	up	GALNT3	UDP-N-acetyl-alpha-D-galactosamine:polypeptide N-acetylgalactosaminyltransferase 3 (GalNAc-T3)
1.63802	up	GLCCI1|tcag7.903	glucocorticoid induced transcript 1 | hypothetical protein LOC729852
1.63719	up	MLLT11	myeloid/lymphoid or mixed-lineage leukemia (trithorax homolog, Drosophila); translocated to, 11
1.6353	up	WDR70	WD repeat domain 70
1.6349	up	TAS2R5	taste receptor, type 2, member 5
1.63416	down	FAM49B	family with sequence similarity 49, member B
1.6338	up	CAMK2D	calcium/calmodulin-dependent protein kinase (CaM kinase) II delta
1.63375	up	BST2	bone marrow stromal cell antigen 2
1.63367	up	MAP7D2	MAP7 domain containing 2
1.63205	up	SPRY1	sprouty homolog 1, antagonist of FGF signaling (Drosophila)
1.63198	down	CEMP1	cementum protein 1
1.63197	up	SERAC1	serine active site containing 1
1.63141	up	TOM1L2	target of myb1-like 2 (chicken)
1.63131	up	MYLIP	myosin regulatory light chain interacting protein
1.63064	up	HTATSF1	HIV-1 Tat specific factor 1
1.63021	up	BPNT1	3'(2'), 5'-bisphosphate nucleotidase 1
1.62958	up	NNT	nicotinamide nucleotide transhydrogenase
1.62879	up	EPHX1	epoxide hydrolase 1, microsomal (xenobiotic)
1.62777	down	STXBP1	syntaxin binding protein 1
1.62757	down	FAM70B	family with sequence similarity 70, member B
1.62697	down	PDE1C	phosphodiesterase 1C, calmodulin-dependent 70kDa
1.62623	down	SULT1E1	sulfotransferase family 1E, estrogen-preferring, member 1
1.62621	up	SEMA3C	sema domain, immunoglobulin domain (Ig), short basic domain, secreted, (semaphorin) 3C
1.62601	up	BTBD9	BTB (POZ) domain containing 9
1.62563	down	GAL	galanin prepropeptide
1.62501	up	MNS1	meiosis-specific nuclear structural 1
1.62435	down	PTK2B
1.62375	up	SCYL3	SCY1-like 3 (S. cerevisiae)
1.62365	up	QKI	quaking homolog, KH domain RNA binding (mouse)
1.62317	up	GM2A	GM2 ganglioside activator
1.62311	up	MAN1A1	mannosidase, alpha, class 1A, member 1
1.62258	down	MMP24	matrix metallopeptidase 24 (membrane-inserted)
1.62215	up	ETNK2	ethanolamine kinase 2
1.62146	up	BRP44L	brain protein 44-like
1.62082	down	BMP5	bone morphogenetic protein 5
1.62048	up	FAM46B	family with sequence similarity 46, member B
1.62028	down	ANXA1	annexin A1
1.61905	up	COG2	component of oligomeric golgi complex 2
1.61812	up	C14orf147	chromosome 14 open reading frame 147
1.61801	up	FLJ20323
1.61769	down	LST1	leukocyte specific transcript 1
1.61741	up	CCL28	chemokine (C-C motif) ligand 28
1.61702	down	EPS8	epidermal growth factor receptor pathway substrate 8
1.61656	up	CALML5	calmodulin-like 5
1.61642	up	CCBP2	chemokine binding protein 2
1.61637	up	CCDC111	coiled-coil domain containing 111
1.61609	down	MOBKL2B	MOB1, Mps One Binder kinase activator-like 2B (yeast)
1.6156	down	BMP6	bone morphogenetic protein 6
1.61505	up	SNCAIP	synuclein, alpha interacting protein (synphilin)
1.61478	up	TMEM87B	transmembrane protein 87B
1.61438	up	BAZ2B	bromodomain adjacent to zinc finger domain, 2B
1.61387	down	NUAK2	NUAK family, SNF1-like kinase, 2
1.6137	up	RICS	Rho GTPase-activating protein
1.61348	down	SMOX	spermine oxidase
1.61339	up	ERBB3	v-erb-b2 erythroblastic leukemia viral oncogene homolog 3 (avian)
1.61144	up	FLJ43692	ARHGEF5-like
1.61132	up	PET112L	PET112-like (yeast)
1.61123	down	FEV
1.61081	down	BIN2	bridging integrator 2
1.61017	down	CMTM7	CKLF-like MARVEL transmembrane domain containing 7
1.60991	up	NPL	N-acetylneuraminate pyruvate lyase (dihydrodipicolinate synthase)
1.60984	up	GPR115|GPR111	G protein-coupled receptor 115 | G protein-coupled receptor 111
1.60922	up	CRABP2	cellular retinoic acid binding protein 2
1.60899	up	HIST1H4A|HIST4H4|HIST2H4B|HIST1H4I|HIST1H4D|HIST1H4F|HIST1H4K|HIST1H4J|HIST1H4C|HIST1H4H|HIST1H4B|HIST1H4E|HIST1H4L|HIST2H4A	histone cluster 1, H4a | histone cluster 4, H4 | histone cluster 2, H4b | histone cluster 1, H4i | histone cluster 1, H4d | histone cluster 1, H4f | histone cluster 1, H4k | histone cluster 1, H4j | histone cluster 1, H4c | histone cluster 1, H4h | histone cluster 1, H4b | histone cluster 1, H4e | histone cluster 1, H4l | histone cluster 2, H4a
1.60823	down	EDN1	endothelin 1
1.60809	up	USP46|FLJ11850	ubiquitin specific peptidase 46 | hypothetical protein FLJ11850
1.60785	down	PRSS3|TRY6|PRSS2|LOC100134294	protease, serine, 3 | trypsinogen C | protease, serine, 2 (trypsin 2) | hypothetical protein LOC100134294
1.60713	up	DDAH2	dimethylarginine dimethylaminohydrolase 2
1.60713	up	SOAT1	sterol O-acyltransferase (acyl-Coenzyme A: cholesterol acyltransferase) 1
1.60685	up	C12orf35	chromosome 12 open reading frame 35
1.60657	down	NALCN	sodium leak channel, non-selective
1.60633	up	FAM135A	family with sequence similarity 135, member A
1.60608	down	NR2F1	nuclear receptor subfamily 2, group F, member 1
1.60592	down	APOBEC3C|APOBEC3D	apolipoprotein B mRNA editing enzyme, catalytic polypeptide-like 3C | apolipoprotein B mRNA editing enzyme, catalytic polypeptide-like 3D
1.60552	up	ACPL2	acid phosphatase-like 2
1.60531	up	ANKMY2	ankyrin repeat and MYND domain containing 2
1.60508	up	C6orf153	chromosome 6 open reading frame 153
1.60409	down	SLC25A32|LOC100131102|LOC257152	solute carrier family 25, member 32 | hypothetical protein LOC100131102 | hypothetical protein LOC257152
1.60394	down	PTPRH	protein tyrosine phosphatase, receptor type, H
1.60361	up	MPP7	membrane protein, palmitoylated 7 (MAGUK p55 subfamily member 7)
1.60352	up	HSPC159	galectin-related protein
1.60302	up	DKFZp586I1420
1.60252	down	TMEM45B	transmembrane protein 45B
1.6022	up	ACADM	acyl-Coenzyme A dehydrogenase, C-4 to C-12 straight chain
1.6016	up	PHF14	PHD finger protein 14
1.60115	up	ZBTB41	zinc finger and BTB domain containing 41
1.60085	down	BVES	blood vessel epicardial substance
1.60034	up	FAM120B	family with sequence similarity 120B
1.59994	down	TK1	thymidine kinase 1, soluble
1.59978	up	KRT15	keratin 15
1.59919	down	PALM	paralemmin
1.59915	down	PANX2	pannexin 2
1.59913	down	RASGEF1C	RasGEF domain family, member 1C
1.59812	down	NFAM1	NFAT activating protein with ITAM motif 1
1.59705	up	MTA3	metastasis associated 1 family, member 3
1.59686	down	MUM1L1	melanoma associated antigen (mutated) 1-like 1
1.59655	up	MANBA	mannosidase, beta A, lysosomal
1.59655	up	GTF2H5	general transcription factor IIH, polypeptide 5
1.59654	up	ACE2	angiotensin I converting enzyme (peptidyl-dipeptidase A) 2
1.59511	up	MYO6	myosin VI
1.59511	up	CAPRIN2	caprin family member 2
1.59497	down	AZIN1	antizyme inhibitor 1
1.59426	up	CASP6	caspase 6, apoptosis-related cysteine peptidase
1.59387	up	MBOAT5	membrane bound O-acyltransferase domain containing 5
1.59361	up	PCDH7	protocadherin 7
1.59313	down	JAG2	jagged 2
1.59302	down	S100P	S100 calcium binding protein P
1.59198	up	FLJ31818
1.59193	down	EIF2C2|LOC286109	eukaryotic translation initiation factor 2C, 2 | hypothetical protein LOC286109
1.59189	up	NCOA1	nuclear receptor coactivator 1
1.59157	up	SPCS3	signal peptidase complex subunit 3 homolog (S. cerevisiae)
1.59154	up	CYP2J2	cytochrome P450, family 2, subfamily J, polypeptide 2
1.59084	up	ALCAM	activated leukocyte cell adhesion molecule
1.59081	down	MICB|XXbac-BPG181B23.1|HLA-B|HLA-C|MICA	MHC class I polypeptide-related sequence B | MHC class I polypeptide-related sequence A | major histocompatibility complex, class I, B | major histocompatibility complex, class I, C
1.59056	up	FNBP1L	formin binding protein 1-like
1.58954	up	IDH1	isocitrate dehydrogenase 1 (NADP+), soluble
1.58949	up	NBPF11|NBPF16|NBPF15|NBPF8|NBPF20|LOC100132406|KIAA1245|NBPF14|NBPF9|NBPF10|RP3-377D14.1|XXyac-YX155B6.1|NBPF12	neuroblastoma breakpoint family, member 11 | neuroblastoma breakpoint family, member 16 | neuroblastoma breakpoint family, member 15 | neuroblastoma breakpoint family, member 8 | neuroblastoma breakpoint family, member 20 | similar to NBPF9 | KIAA1245 | neuroblastoma breakpoint family, member 14 | neuroblastoma breakpoint family, member 9 | neuroblastoma breakpoint family, member 10 | neuroblasto…
1.58945	down	CHAC1	ChaC, cation transport regulator homolog 1 (E. coli)
1.58916	down	FLJ36031
1.58913	up	ZFP42	zinc finger protein 42 homolog (mouse)
1.589	up	CAPN7	calpain 7
1.58868	up	AADACL1	arylacetamide deacetylase-like 1
1.58833	up	DOCK4	dedicator of cytokinesis 4
1.58694	down	UBE2E3|UBE2E4P	ubiquitin-conjugating enzyme E2E 3 (UBC4/5 homolog, yeast) | ubiquitin-conjugating enzyme E2E 4 pseudogene
1.58692	down	OR7D4	olfactory receptor, family 7, subfamily D, member 4
1.58649	up	KCTD3	potassium channel tetramerisation domain containing 3
1.58644	down	CD83|LOC100128517	CD83 molecule | hypothetical protein LOC100128517
1.58624	up	COMMD8	COMM domain containing 8
1.58504	down	FGF8	fibroblast growth factor 8 (androgen-induced)
1.58492	down	PRRX2	paired related homeobox 2
1.58465	down	XK	X-linked Kx blood group (McLeod syndrome)
1.58354	up	MED23	mediator complex subunit 23
1.58327	up	NR3C2	nuclear receptor subfamily 3, group C, member 2
1.58292	up	TBC1D7|LOC100130357	TBC1 domain family, member 7 | similar to hCG2038897
1.58284	up	NDRG2	NDRG family member 2
1.58271	up	ZNF326	zinc finger protein 326
1.58235	down	RASSF2	Ras association (RalGDS/AF-6) domain family member 2
1.58228	up	TLR5	toll-like receptor 5
1.58212	up	GALNT1	UDP-N-acetyl-alpha-D-galactosamine:polypeptide N-acetylgalactosaminyltransferase 1 (GalNAc-T1)
1.58141	up	PELI2	pellino homolog 2 (Drosophila)
1.58108	up	GPRC5B	G protein-coupled receptor, family C, group 5, member B
1.58102	up	TSPAN33	tetraspanin 33
1.58085	up	USP38	ubiquitin specific peptidase 38
1.5808	up	RAPGEF2	Rap guanine nucleotide exchange factor (GEF) 2
1.58059	up	FMO5	flavin containing monooxygenase 5
1.58029	down	ADAMTS4	ADAM metallopeptidase with thrombospondin type 1 motif, 4
1.57977	down	ZNRF4	zinc and ring finger 4
1.57957	up	ACVR1	activin A receptor, type I
1.57942	down	KRT16	keratin 16 (focal non-epidermolytic palmoplantar keratoderma)
1.57906	up	DPP4	dipeptidyl-peptidase 4 (CD26, adenosine deaminase complexing protein 2)
1.57874	up	HERC1	hect (homologous to the E6-AP (UBE3A) carboxyl terminus) domain and RCC1 (CHC1)-like domain (RLD) 1
1.57848	down	IHH	Indian hedgehog homolog (Drosophila)
1.57783	down	ITGB2	integrin, beta 2 (complement component 3 receptor 3 and 4 subunit)
1.5776	up	KIAA0319L	KIAA0319-like
1.57744	up	INSR|LOC100128567|LOC100131165	insulin receptor | hypothetical protein LOC100128567 | hypothetical protein LOC100131165
1.57669	up	PIK3C2B|LOC100130573	phosphoinositide-3-kinase, class 2, beta polypeptide | hypothetical protein LOC100130573
1.57643	up	CDH1	cadherin 1, type 1, E-cadherin (epithelial)
1.57614	down	CLCF1	cardiotrophin-like cytokine factor 1
1.57587	up	ZNF436	zinc finger protein 436
1.57577	up	LPP	LIM domain containing preferred translocation partner in lipoma
1.57567	down	DDIT3	DNA-damage-inducible transcript 3
1.5756	down	SLC6A6	solute carrier family 6 (neurotransmitter transporter, taurine), member 6
1.57553	up	C15orf38|AP3S2	chromosome 15 open reading frame 38 | adaptor-related protein complex 3, sigma 2 subunit
1.57528	up	TP53I11|TSPAN18	tumor protein p53 inducible protein 11 | tetraspanin 18
1.57442	down	SQSTM1	sequestosome 1
1.57388	down	IGFL4	IGF-like family member 4
1.5734	down	RASSF8	Ras association (RalGDS/AF-6) domain family (N-terminal) member 8
1.57286	up	SLC41A2	solute carrier family 41, member 2
1.57283	up	CASP2	caspase 2, apoptosis-related cysteine peptidase (neural precursor cell expressed, developmentally down-regulated 2)
1.57267	up	PEX11B	peroxisomal biogenesis factor 11B
1.57244	down	STMN4	stathmin-like 4
1.57175	up	ANK3	ankyrin 3, node of Ranvier (ankyrin G)
1.57119	down	C9orf32	chromosome 9 open reading frame 32
1.57089	down	HRK	harakiri, BCL2 interacting protein (contains only BH3 domain)
1.57076	up	C1orf21|C1orf20	chromosome 1 open reading frame 21 | chromosome 1 open reading frame 20
1.57038	down	DSCC1	defective in sister chromatid cohesion 1 homolog (S. cerevisiae)
1.57005	up	PRKACA	protein kinase, cAMP-dependent, catalytic, alpha
1.56972	up	KYNU	kynureninase (L-kynurenine hydrolase)
1.56956	up	RCOR3	REST corepressor 3
1.56937	up	NR4A2|FLJ46875	nuclear receptor subfamily 4, group A, member 2 | hypothetical LOC440918
1.56893	down	BOP1	block of proliferation 1
1.5683	up	HIST1H4L|HIST4H4|HIST2H4B|HIST1H4I|HIST1H4A|HIST1H4D|HIST1H4F|HIST1H4K|HIST1H4J|HIST1H4C|HIST1H4H|HIST1H4B|HIST1H4E|HIST2H4A	histone cluster 1, H4l | histone cluster 4, H4 | histone cluster 2, H4b | histone cluster 1, H4i | histone cluster 1, H4a | histone cluster 1, H4d | histone cluster 1, H4f | histone cluster 1, H4k | histone cluster 1, H4j | histone cluster 1, H4c | histone cluster 1, H4h | histone cluster 1, H4b | histone cluster 1, H4e | histone cluster 2, H4a
1.5682	down	C6orf15	chromosome 6 open reading frame 15
1.56774	up	ATG10
1.56762	up	ISLR	immunoglobulin superfamily containing leucine-rich repeat
1.56689	up	DUSP16	dual specificity phosphatase 16
1.56676	down	MED30	mediator complex subunit 30
1.56634	down	ASAM	adipocyte-specific adhesion molecule
1.56596	down	HSPG2	heparan sulfate proteoglycan 2
1.56593	up	COMMD1|RPSA|RPSAP15|hCG_1984468	copper metabolism (Murr1) domain containing 1 | ribosomal protein SA | ribosomal protein SA pseudogene 15 | hCG1984468
1.56572	up	CCDC150	coiled-coil domain containing 150
1.56571	up	SERPINB6	serpin peptidase inhibitor, clade B (ovalbumin), member 6
1.56548	up	CDKN2AIP	CDKN2A interacting protein
1.56536	down	SLC43A1	solute carrier family 43, member 1
1.56529	down	ALPK2	alpha-kinase 2
1.56492	up	LRRC8B	leucine rich repeat containing 8 family, member B
1.56489	up	C7orf25	chromosome 7 open reading frame 25
1.56448	up	LMO4	LIM domain only 4
1.56375	up	SLC37A1	solute carrier family 37 (glycerol-3-phosphate transporter), member 1
1.56372	down	SFXN3	sideroflexin 3
1.56315	down	FCN1	ficolin (collagen/fibrinogen domain containing) 1
1.56295	down	EBAG9	estrogen receptor binding site associated, antigen, 9
1.56245	down	HPDL	4-hydroxyphenylpyruvate dioxygenase-like
1.56148	down	MGC23985	similar to AVLV472
1.56126	up	IFT172	intraflagellar transport 172 homolog (Chlamydomonas)
1.56083	up	ADAM22	ADAM metallopeptidase domain 22
1.55943	up	COBLL1	COBL-like 1
1.55888	up	WDR19	WD repeat domain 19
1.55861	down	PPM1H	protein phosphatase 1H (PP2C domain containing)
1.55848	down	PAPPA	pregnancy-associated plasma protein A, pappalysin 1
1.55786	up	MAGED2	melanoma antigen family D, 2
1.55699	up	EYA2	eyes absent homolog 2 (Drosophila)
1.55672	up	PROM2	prominin 2
1.55623	up	KLHDC3	kelch domain containing 3
1.55614	down	ZMAT4	zinc finger, matrin type 4
1.55521	down	COL15A1	collagen, type XV, alpha 1
1.55494	up	C2orf34	chromosome 2 open reading frame 34
1.55481	down	LOC404266|LOC100130740	hypothetical LOC404266 | similar to hCG2042068
1.55471	down	SGPP2	sphingosine-1-phosphate phosphotase 2
1.55438	up	PEX3|LOC153914	peroxisomal biogenesis factor 3 | hypothetical protein LOC153914
1.55356	up	SPOPL	speckle-type POZ protein-like
1.55334	down	RAD21
1.55332	up	QRSL1	glutaminyl-tRNA synthase (glutamine-hydrolyzing)-like 1
1.55325	down	TNFRSF10B	tumor necrosis factor receptor superfamily, member 10b
1.55316	down	SIRPB1	signal-regulatory protein beta 1
1.55252	down	ILVBL	ilvB (bacterial acetolactate synthase)-like
1.55244	down	ADRA1B	adrenergic, alpha-1B-, receptor
1.55242	up	MREG	melanoregulin
1.55192	up	HEG1	HEG homolog 1 (zebrafish)
1.55132	down	STK10	serine/threonine kinase 10
1.55116	up	SNX4	sorting nexin 4
1.5507	down	OR56B1	olfactory receptor, family 56, subfamily B, member 1
1.55034	up	AP3B1	adaptor-related protein complex 3, beta 1 subunit
1.5498	up	SESTD1	SEC14 and spectrin domains 1
1.54859	down	PTGIS	prostaglandin I2 (prostacyclin) synthase
1.54811	down	PRSS23	protease, serine, 23
1.54775	down	SAA4	serum amyloid A4, constitutive
1.54669	up	NUCB2	nucleobindin 2
1.54592	up	C10orf58	chromosome 10 open reading frame 58
1.54562	down	ITGA6	integrin, alpha 6
1.54561	up	TPD52L1	tumor protein D52-like 1
1.54559	down	C4orf18	chromosome 4 open reading frame 18
1.54509	up	LRRC28|HSP90B1|HSP90B2P	leucine rich repeat containing 28 | heat shock protein 90kDa beta (Grp94), member 1 | heat shock protein 90kDa beta (Grp94), member 2 (pseudogene)
1.54474	down	RPS4X	ribosomal protein S4, X-linked
1.54421	up	SMARCA1	SWI/SNF related, matrix associated, actin dependent regulator of chromatin, subfamily a, member 1
1.54405	down	FLJ45121
1.54332	down	SLFN5	schlafen family member 5	HIST2H4A
1.54328	up	KCNK2	potassium channel, subfamily K, member 2
1.54327	up	PHLDA3	pleckstrin homology-like domain, family A, member 3
1.54276	up	KIAA1217
1.54265	down	BIRC5	baculoviral IAP repeat-containing 5 (survivin)
1.5426	up	CAPN1	calpain 1, (mu/I) large subunit
1.54249	down	SPEM1	spermatid maturation 1
1.5422	up	ZDHHC4	zinc finger, DHHC-type containing 4
1.54178	up	ANKRD13A	ankyrin repeat domain 13A
1.54149	up	GGT6	gamma-glutamyltransferase 6
1.54108	down	COMMD5	COMM domain containing 5
1.54098	up	SERPINA3	serpin peptidase inhibitor, clade A (alpha-1 antiproteinase, antitrypsin), member 3
1.54089	up	C2orf7	chromosome 2 open reading frame 7
1.54058	up	ERCC5	excision repair cross-complementing rodent repair deficiency, complementation group 5 (xeroderma pigmentosum, complementation group G (Cockayne syndrome))
1.54044	up	EPHA1	EPH receptor A1
1.54041	down	ALDH3B1	aldehyde dehydrogenase 3 family, member B1
1.54012	down	ALPPL2	alkaline phosphatase, placental-like 2 | alkaline phosphatase, placental (Regan isozyme)
1.5395	up	KIAA0528
1.53928	up	SEC14L4	SEC14-like 4 (S. cerevisiae)
1.53911	down	CUEDC1	CUE domain containing 1
1.53909	down	PTPRG	protein tyrosine phosphatase, receptor type, G
1.53836	down	LIPG	lipase, endothelial
1.53812	up	STK36	serine/threonine kinase 36, fused homolog (Drosophila)
1.5375	up	TRIM38	tripartite motif-containing 38
1.53745	up	FAM82A	family with sequence similarity 82, member A
1.53681	up	TCEA3	transcription elongation factor A (SII), 3
1.53649	up	KIAA1946
1.53613	down	CYYR1	cysteine/tyrosine-rich 1
1.53587	down	NEDD4L	neural precursor cell expressed, developmentally down-regulated 4-like
1.53583	up	WDR22	WD repeat domain 22
1.53549	up	MAN1A2	mannosidase, alpha, class 1A, member 2
1.53534	down	STAT4	signal transducer and activator of transcription 4
1.53531	up	TP53INP1	tumor protein p53 inducible nuclear protein 1
1.53525	up	EPHB2	EPH receptor B2
1.53511	down	DUSP1	dual specificity phosphatase 1
1.53498	up	ZNF680	zinc finger protein 680
1.53452	down	TUBB2B|TUBB2A	tubulin, beta 2B | tubulin, beta 2A
1.53451	down	IFNGR2	interferon gamma receptor 2 (interferon gamma transducer 1)
1.5345	up	DTNB	dystrobrevin, beta
1.53343	up	C11orf67	chromosome 11 open reading frame 67
1.53332	up	LSM10
1.5329	up	SHPRH	SNF2 histone linker PHD RING helicase
1.53276	up	AMACR|C1QTNF3	alpha-methylacyl-CoA racemase | C1q and tumor necrosis factor related protein 3
1.53267	up	HLA-DMA	major histocompatibility complex, class II, DM alpha
1.53248	up	SLC30A5	solute carrier family 30 (zinc transporter), member 5
1.53239	down	CEBPE	CCAAT/enhancer binding protein (C/EBP), epsilon
1.53095	down	FCER1A	Fc fragment of IgE, high affinity I, receptor for; alpha polypeptide
1.53091	up	MLL3|BAGE2	myeloid/lymphoid or mixed-lineage leukemia 3 | B melanoma antigen family, member 2
1.53077	up	SVOPL	SVOP-like
1.53043	up	FBXO4	F-box protein 4
1.53038	up	SLC10A7	solute carrier family 10 (sodium/bile acid cotransporter family), member 7
1.53026	down	ADCY7	adenylate cyclase 7
1.53006	down	IRAK3	interleukin-1 receptor-associated kinase 3
1.52978	up	SCFD2	sec1 family domain containing 2
1.5293	up	PECI	peroxisomal D3,D2-enoyl-CoA isomerase
1.52922	down	FUT1	fucosyltransferase 1 (galactoside 2-alpha-L-fucosyltransferase, H blood group)
1.52896	up	RSC1A1|DDI2	regulatory solute carrier protein, family 1, member 1 | DDI1, DNA-damage inducible 1, homolog 2 (S. cerevisiae)
1.52886	up	SRBD1	S1 RNA binding domain 1
1.52883	down	PLEC1	plectin 1, intermediate filament binding protein 500kDa
1.52826	up	SLFN11	schlafen family member 11	HIST2H4A
1.52799	up	TRIB2	tribbles homolog 2 (Drosophila)
1.5279	down	FXN	frataxin
1.52699	up	RDH10	retinol dehydrogenase 10 (all-trans)	HIST2H4A
1.52572	up	MUT	methylmalonyl Coenzyme A mutase
1.52543	up	RANBP2|RGPD7|RGPD6|RGPD5|RGPD4	RAN binding protein 2 | RANBP2-like and GRIP domain containing 7 | RANBP2-like and GRIP domain containing 6 | RANBP2-like and GRIP domain containing 5 | RANBP2-like and GRIP domain containing 4
1.52527	down	GDA	guanine deaminase
1.52493	down	NFE2L3	nuclear factor (erythroid-derived 2)-like 3
1.52422	up	DDEFL1	development and differentiation enhancing factor-like 1
1.52398	up	ELMOD2	ELMO/CED-12 domain containing 2
1.52361	up	FAM59A	family with sequence similarity 59, member A
1.52361	up	VPS13D	vacuolar protein sorting 13 homolog D (S. cerevisiae)
1.5233	up	N4BP2	NEDD4 binding protein 2
1.52307	up	WWOX	WW domain containing oxidoreductase
1.52272	up	ZNF682|ZNF506	zinc finger protein 682 | zinc finger protein 506
1.52239	down	TNNT1	troponin T type 1 (skeletal, slow)
1.52211	up	GEMIN8	gem (nuclear organelle) associated protein 8
1.52175	up	ING2	inhibitor of growth family, member 2
1.52087	down	ANGPTL2	angiopoietin-like 2
1.52072	up	FKBP5|LOC285847	FK506 binding protein 5 | hypothetical protein LOC285847
1.5207	up	HFE	hemochromatosis
1.52055	up	SEC24D	SEC24 related gene family, member D (S. cerevisiae)
1.52049	down	NEFH	neurofilament, heavy polypeptide 200kDa
1.52025	down	ACCN3	amiloride-sensitive cation channel 3
1.52021	down	CPNE7	copine VII
1.52009	up	WDR91	WD repeat domain 91
1.51977	up	MCEE	methylmalonyl CoA epimerase
1.51949	up	CUL7	cullin 7
1.5194	up	HIST1H4H|HIST4H4|HIST2H4B|HIST1H4I|HIST1H4A|HIST1H4D|HIST1H4F|HIST1H4K|HIST1H4J|HIST1H4C|HIST1H4B|HIST1H4E|HIST1H4L|HIST2H4A	histone cluster 1, H4h | histone cluster 4, H4 | histone cluster 2, H4b | histone cluster 1, H4i | histone cluster 1, H4a | histone cluster 1, H4d | histone cluster 1, H4f | histone cluster 1, H4k | histone cluster 1, H4j | histone cluster 1, H4c | histone cluster 1, H4b | histone cluster 1, H4e | histone cluster 1, H4l | histone cluster 2, H4a
1.519	up	DHRS1	dehydrogenase/reductase (SDR family) member 1
1.51899	up	CCDC69	coiled-coil domain containing 69
1.51877	down	CHRAC1	chromatin accessibility complex 1
1.51858	up	ATP6V1B1	ATPase, H+ transporting, lysosomal 56/58kDa, V1 subunit B1 (Renal tubular acidosis with deafness)
1.51792	up	SGSM3	small G protein signaling modulator 3
1.51779	up	EIF2AK3	eukaryotic translation initiation factor 2-alpha kinase 3
1.51632	down	PLCD3|LOC100129115	phospholipase C, delta 3 | hypothetical protein LOC100129115
1.51627	up	C1orf26	chromosome 1 open reading frame 26
1.51623	up	KIF1B	kinesin family member 1B
1.51611	up	C1orf9	chromosome 1 open reading frame 9
1.51611	down	WNT9A	wingless-type MMTV integration site family, member 9A
1.51588	up	CCNG2	cyclin G2
1.51585	up	STAM2	signal transducing adaptor molecule (SH3 domain and ITAM motif) 2
1.51493	up	WASF1	WAS protein family, member 1
1.51488	down	PTPLA	protein tyrosine phosphatase-like (proline instead of catalytic arginine), member A
1.5148	down	GNAI1	guanine nucleotide binding protein (G protein), alpha inhibiting activity polypeptide 1
1.51454	up	TMEM154	transmembrane protein 154
1.51448	down	GGNBP1	gametogenetin binding protein 1
1.51409	up	C5orf21	chromosome 5 open reading frame 21
1.51383	up	SLC19A2	solute carrier family 19 (thiamine transporter), member 2
1.51381	down	COL4A3	collagen, type IV, alpha 3 (Goodpasture antigen)
1.51326	up	H2AFJ	H2A histone family, member J
1.51297	down	EIF3H	eukaryotic translation initiation factor 3, subunit H
1.51273	up	PIK3IP1	phosphoinositide-3-kinase interacting protein 1
1.51273	down	FMNL1	formin-like 1
1.51252	down	WDR67	WD repeat domain 67
1.51242	down	TNNT2	troponin T type 2 (cardiac)
1.51191	up	SREBF1	sterol regulatory element binding transcription factor 1
1.51162	up	RIPK4	receptor-interacting serine-threonine kinase 4
1.51121	up	OAZ3	ornithine decarboxylase antizyme 3
1.51108	up	REEP1	receptor accessory protein 1
1.51103	up	RREB1	ras responsive element binding protein 1
1.51096	up	SORT1	sortilin 1
1.51035	down	C9orf114	chromosome 9 open reading frame 114
1.51029	up	HDAC5	histone deacetylase 5
1.50995	up	SLC39A7	solute carrier family 39 (zinc transporter), member 7
1.50981	up	ZIC1	Zic family member 1 (odd-paired homolog, Drosophila)
1.50927	down	VAV2	vav 2 guanine nucleotide exchange factor
1.50694	up	MGST2	microsomal glutathione S-transferase 2
1.50634	up	DNAJC10	DnaJ (Hsp40) homolog, subfamily C, member 10
1.50593	down	SLC39A4	solute carrier family 39 (zinc transporter), member 4
1.50559	up	ACSL5	acyl-CoA synthetase long-chain family member 5
1.50558	up	HOXA4	homeobox A4
1.50527	up	KIF16B	kinesin family member 16B
1.50519	down	ASB6	ankyrin repeat and SOCS box-containing 6
1.50442	up	PCDHB2	protocadherin beta 2
1.50426	up	SLC31A2	solute carrier family 31 (copper transporters), member 2
1.50425	up	MPZL2	myelin protein zero-like 2
1.50423	up	ZNF211	zinc finger protein 211
1.50314	up	SLC4A4	solute carrier family 4, sodium bicarbonate cotransporter, member 4
1.50284	down	KAAG1	kidney associated antigen 1
1.50279	up	CPD	carboxypeptidase D
1.50232	up	PBRM1	polybromo 1
1.50145	up	FGFR2	fibroblast growth factor receptor 2 (bacteria-expressed kinase, keratinocyte growth factor receptor, craniofacial dysostosis 1, Crouzon syndrome, Pfeiffer syndrome, Jackson-Weiss syndrome)
1.50122	down	PMAIP1	phorbol-12-myristate-13-acetate-induced protein 1
1.50091	up	HCFC2	host cell factor C2
1.50083	up	EAF2	ELL associated factor 2
1.50066	up	COPB2	coatomer protein complex, subunit beta 2 (beta prime)
1.50053	up	MID2	midline 2
1.50045	up	PCCA	propionyl Coenzyme A carboxylase, alpha polypeptide
1.50004	up	BTBD8	BTB (POZ) domain containing 8

## Sheet: 468 pc vs HER-2 UP
Table S2
Upregulated Genes Between MDA-MB-468 pCDNA vs HER-2
Fold change	Gene Symbol	Gene Description
30.9901	CRISP3	cysteine-rich secretory protein 3
11.9904	SEPP1	selenoprotein P, plasma, 1
8.35984	CEACAM6	carcinoembryonic antigen-related cell adhesion molecule 6 (non-specific cross reacting antigen)
6.88586	MSMB	microseminoprotein, beta-
6.7387	OLFM4	olfactomedin 4
6.46391	CYP4Z1|CYP4Z2P	cytochrome P450, family 4, subfamily Z, polypeptide 1 | cytochrome P450, family 4, subfamily Z, polypeptide 2 pseudogene
6.17239	SEMA3E	sema domain, immunoglobulin domain (Ig), short basic domain, secreted, (semaphorin) 3E
5.89497	TMPRSS4	transmembrane protease, serine 4
5.45852	MUC15	mucin 15, cell surface associated
4.91877	S100A7|S100A7A	S100 calcium binding protein A7 | S100 calcium binding protein A7A
4.88458	GLYATL2	glycine-N-acyltransferase-like 2
4.87704	CD14
4.725	CYP4B1	cytochrome P450, family 4, subfamily B, polypeptide 1
4.58594	L3MBTL4	l(3)mbt-like 4 (Drosophila)
4.56013	CASP1|INCA	caspase 1, apoptosis-related cysteine peptidase (interleukin 1, beta, convertase) | inhibitory caspase recruitment domain (CARD) protein
4.2743	AKR1B10|tcag7.1260	aldo-keto reductase family 1, member B10 (aldose reductase) | similar to aldo-keto reductase family 1, member B10
4.219	HSD17B2	hydroxysteroid (17-beta) dehydrogenase 2
4.1631	CAPN13	calpain 13
4.02634	KIAA1324
4.00051	GUCY1A3	guanylate cyclase 1, soluble, alpha 3
3.81185	PTGS1	prostaglandin-endoperoxide synthase 1 (prostaglandin G/H synthase and cyclooxygenase)
3.78552	FN1	fibronectin 1
3.7415	TMEM16A	transmembrane protein 16A
3.68699	IQGAP2	IQ motif containing GTPase activating protein 2
3.65958	CYP4X1	cytochrome P450, family 4, subfamily X, polypeptide 1
3.59893	S100A7A	S100 calcium binding protein A7A | S100 calcium binding protein A7
3.53571	CFI	complement factor I
3.52988	S100A8	S100 calcium binding protein A8
3.51597	BCL11A	B-cell CLL/lymphoma 11A (zinc finger protein)
3.38573	CSF3R	colony stimulating factor 3 receptor (granulocyte)
3.3269	MAGED1	melanoma antigen family D, 1
3.31508	LTBP1	latent transforming growth factor beta binding protein 1
3.29386	SLC15A2	solute carrier family 15 (H+/peptide transporter), member 2
3.25874	MYB	v-myb myeloblastosis viral oncogene homolog (avian)
3.25781	RUNDC3B	RUN domain containing 3B
3.117	FMO3	flavin containing monooxygenase 3
3.11431	hCG_2033039|CRYAB	hypothetical protein BC006136 | crystallin, alpha B
3.10332	AGR2	anterior gradient homolog 2 (Xenopus laevis)
3.05418	C10orf81	chromosome 10 open reading frame 81
2.99934	TTLL7	tubulin tyrosine ligase-like family, member 7
2.98316	ATP13A5	ATPase type 13A5
2.98222	TNFSF10	tumor necrosis factor (ligand) superfamily, member 10
2.96963	ALDH2	aldehyde dehydrogenase 2 family (mitochondrial)
2.96508	ARHGEF6	Rac/Cdc42 guanine nucleotide exchange factor (GEF) 6
2.95703	SLC6A2	solute carrier family 6 (neurotransmitter transporter, noradrenalin), member 2
2.93153	TLR3	toll-like receptor 3
2.89746	NEBL	nebulette
2.89565	GUCY1B3	guanylate cyclase 1, soluble, beta 3
2.87975	CLU	clusterin
2.87724	LPAR3	lysophosphatidic acid receptor 3
2.85267	GYG2	glycogenin 2
2.84903	S100A9	S100 calcium binding protein A9
2.84879	CMYA5	cardiomyopathy associated 5
2.82047	GPD1L	glycerol-3-phosphate dehydrogenase 1-like
2.79559	ALDH1A1	aldehyde dehydrogenase 1 family, member A1
2.78834	TAS2R4	taste receptor, type 2, member 4
2.78719	EFEMP1	EGF-containing fibulin-like extracellular matrix protein 1
2.77225	MFAP3L	microfibrillar-associated protein 3-like
2.76968	CADPS2	Ca2+-dependent activator protein for secretion 2
2.73227	IL1R1	interleukin 1 receptor, type I
2.71836	KLRF1	killer cell lectin-like receptor subfamily F, member 1
2.71591	MAP9	microtubule-associated protein 9
2.69922	CLCA2	CLCA family member 2, chloride channel regulator
2.68187	GRHL3	grainyhead-like 3 (Drosophila)
2.67868	C1orf181	chromosome 1 open reading frame 181
2.66311	TRIM68	tripartite motif-containing 68
2.65003	MAGI3	membrane associated guanylate kinase, WW and PDZ domain containing 3
2.61778	GSTA4	glutathione S-transferase A4
2.6152	NFIA|KIAA0485	nuclear factor I/A | KIAA0485 protein
2.61258	HRASLS2	HRAS-like suppressor 2
2.61225	GLRX	glutaredoxin (thioltransferase)
2.59612	RHOBTB3	Rho-related BTB domain containing 3
2.5943	PPFIBP2	PTPRF interacting protein, binding protein 2 (liprin beta 2)
2.5832	NAALADL2	N-acetylated alpha-linked acidic dipeptidase-like 2
2.57146	CP	ceruloplasmin (ferroxidase)
2.55805	A2M	alpha-2-macroglobulin
2.52105	METTL7A	methyltransferase like 7A
2.5002	KAL1	Kallmann syndrome 1 sequence
2.49466	KRT4	keratin 4
2.48621	ST6GAL1	ST6 beta-galactosamide alpha-2,6-sialyltranferase 1
2.4791	SLC15A1	solute carrier family 15 (oligopeptide transporter), member 1
2.46174	ATP7A|LOC644756	ATPase, Cu++ transporting, alpha polypeptide (Menkes syndrome) | similar to ATPase, Cu++ transporting, alpha polypeptide
2.45393	F2R	coagulation factor II (thrombin) receptor
2.45336	KITLG	KIT ligand
2.43496	C4B|C4A	complement component 4B (Childo blood group) | complement component 4A (Rodgers blood group)
2.43436	CCL22	chemokine (C-C motif) ligand 22
2.41102	LOC342897	similar to F-box only protein 2
2.41075	RARRES3	retinoic acid receptor responder (tazarotene induced) 3
2.3971	MAML3	mastermind-like 3 (Drosophila)
2.37356	GBP7|GBP2	guanylate binding protein 7 | guanylate binding protein 2, interferon-inducible
2.369	ANXA6	annexin A6
2.35949	ID2	inhibitor of DNA binding 2, dominant negative helix-loop-helix protein
2.3569	EPB41L4A	erythrocyte membrane protein band 4.1 like 4A
2.35537	SDC1	syndecan 1
2.35525	ALDH3B2	aldehyde dehydrogenase 3 family, member B2
2.35311	ZNF750	zinc finger protein 750
2.35293	PTCHD1	patched domain containing 1
2.35273	AKAP6	A kinase (PRKA) anchor protein 6
2.3452	ATP10D	ATPase, class V, type 10D
2.33803	ACPP	acid phosphatase, prostate
2.336	ACSL1	acyl-CoA synthetase long-chain family member 1
2.3357	ARHGAP28	Rho GTPase activating protein 28
2.33528	IKZF2	IKAROS family zinc finger 2 (Helios)
2.33454	ACN9
2.32246	PDE8B	phosphodiesterase 8B
2.31901	DENND2D	DENN/MADD domain containing 2D
2.31493	SPDEF	SAM pointed domain containing ets transcription factor
2.31097	SCPEP1	serine carboxypeptidase 1
2.30363	CROT	carnitine O-octanoyltransferase
2.29706	TMPRSS11E|TMPRSS11E2	transmembrane protease, serine 11E | transmembrane protease, serine 11E2
2.28815	FLJ45803
2.28428	P2RY2	purinergic receptor P2Y, G-protein coupled, 2
2.28375	IRX6	iroquois homeobox 6
2.28302	C1orf34	chromosome 1 open reading frame 34
2.28237	CTSH	cathepsin H
2.27969	STX19	syntaxin 19
2.27879	PLCG2	phospholipase C, gamma 2 (phosphatidylinositol-specific)
2.27541	KLHDC8B	kelch domain containing 8B
2.25349	GLUL	glutamate-ammonia ligase (glutamine synthetase)
2.25006	RTN4IP1	reticulon 4 interacting protein 1
2.25003	YPEL2	yippee-like 2 (Drosophila)
2.24223	AXIN2	axin 2 (conductin, axil)
2.24017	PDCD4	programmed cell death 4 (neoplastic transformation inhibitor)
2.2393	NPNT	nephronectin
2.2377	TBC1D19	TBC1 domain family, member 19
2.23451	CAB39L	calcium binding protein 39-like
2.23033	TEX9	testis expressed 9
2.22692	SELENBP1	selenium binding protein 1
2.22518	FMO4|TOP1P1	flavin containing monooxygenase 4 | topoisomerase (DNA) I pseudogene 1
2.2113	SIDT1	SID1 transmembrane family, member 1
2.20509	S100A12	S100 calcium binding protein A12
2.20375	PTPN13	protein tyrosine phosphatase, non-receptor type 13 (APO-1/CD95 (Fas)-associated phosphatase)
2.20133	FLOT1	flotillin 1
2.20064	PPAP2B	phosphatidic acid phosphatase type 2B
2.19421	SLC2A10	solute carrier family 2 (facilitated glucose transporter), member 10
2.18588	PGBD5	piggyBac transposable element derived 5
2.17989	TMEM144|LOC285505	transmembrane protein 144 | hypothetical protein LOC285505
2.16759	AGA	aspartylglucosaminidase
2.15304	TMEM135	transmembrane protein 135
2.14989	PDZK1IP1	PDZK1 interacting protein 1
2.14678	RGL1	ral guanine nucleotide dissociation stimulator-like 1
2.14054	CBR4	carbonyl reductase 4
2.13897	LIFR	leukemia inhibitory factor receptor alpha
2.13562	PDZD2	PDZ domain containing 2
2.13411	PSTPIP2	proline-serine-threonine phosphatase interacting protein 2
2.13241	PLEKHH2	pleckstrin homology domain containing, family H (with MyTH4 domain) member 2
2.13021	PRODH|LOC440792	proline dehydrogenase (oxidase) 1 | proline dehydrogenase (oxidase) 1 pseudogene
2.12309	DOPEY1	dopey family member 1
2.12261	CXorf23	chromosome X open reading frame 23
2.11891	GRHL1	grainyhead-like 1 (Drosophila)
2.10749	NAV2	neuron navigator 2
2.09128	CREB3L2	cAMP responsive element binding protein 3-like 2
2.08374	C4orf41	chromosome 4 open reading frame 41
2.08053	TC2N	tandem C2 domains, nuclear
2.0804	BBOX1	butyrobetaine (gamma), 2-oxoglutarate dioxygenase (gamma-butyrobetaine hydroxylase) 1
2.06609	MLLT3	myeloid/lymphoid or mixed-lineage leukemia (trithorax homolog, Drosophila); translocated to, 3
2.06187	ARFIP1	ADP-ribosylation factor interacting protein 1 (arfaptin 1)
2.06038	RPS6KA5	ribosomal protein S6 kinase, 90kDa, polypeptide 5
2.05997	C4orf34	chromosome 4 open reading frame 34
2.05125	SLC12A2	solute carrier family 12 (sodium/potassium/chloride transporters), member 2
2.05038	RNF152	ring finger protein 152
2.04678	SESN3	sestrin 3	RP3-377D14.1	XXyac-YX155B6.1	NBPF12
2.04362	SAMHD1	SAM domain and HD domain 1
2.04169	MDK	midkine (neurite growth-promoting factor 2)
2.03716	UFSP2	UFM1-specific peptidase 2
2.02755	TSC22D3	TSC22 domain family, member 3
2.02741	SULT2B1	sulfotransferase family, cytosolic, 2B, member 1
2.02642	FAM46C	family with sequence similarity 46, member C
2.01485	ICK	intestinal cell (MAK-like) kinase
2.01417	PRKACB	protein kinase, cAMP-dependent, catalytic, beta
2.00961	C6orf199	chromosome 6 open reading frame 199
2.002	VTCN1	V-set domain containing T cell activation inhibitor 1
1.9996	GALM	galactose mutarotase (aldose 1-epimerase)
1.99132	TMEM16K	transmembrane protein 16K
1.98289	RNASET2|LOC100131869	ribonuclease T2 | hypothetical protein LOC100131869
1.98242	SLC16A14	solute carrier family 16, member 14 (monocarboxylic acid transporter 14)
1.97574	MGP	matrix Gla protein
1.9752	PLAGL1|HYMAI	pleiomorphic adenoma gene-like 1 | hydatidiform mole associated and imprinted
1.97493	GPR160	G protein-coupled receptor 160
1.97235	JAK2	Janus kinase 2 (a protein tyrosine kinase)
1.96307	NECAB3	N-terminal EF-hand calcium binding protein 3
1.96184	PNPLA8	patatin-like phospholipase domain containing 8
1.95798	TRIM22	tripartite motif-containing 22
1.95442	CASP3	caspase 3, apoptosis-related cysteine peptidase
1.95435	C21orf87	chromosome 21 open reading frame 87
1.95426	PPM1L	protein phosphatase 1 (formerly 2C)-like
1.95394	VAV3	vav 3 guanine nucleotide exchange factor
1.9537	BLNK	B-cell linker
1.94986	SYT12	synaptotagmin XII
1.94668	CLCN3	chloride channel 3
1.94371	LRBA	LPS-responsive vesicle trafficking, beach and anchor containing
1.94318	FZD4	frizzled homolog 4 (Drosophila)
1.94317	SCARB2	scavenger receptor class B, member 2
1.94303	TRIM24	tripartite motif-containing 24
1.93801	FRK	fyn-related kinase
1.93686	DPYD	dihydropyrimidine dehydrogenase
1.93597	KLF8	Kruppel-like factor 8
1.93595	GDPD3	glycerophosphodiester phosphodiesterase domain containing 3
1.9336	ZFYVE16	zinc finger, FYVE domain containing 16
1.93157	NRP1	neuropilin 1
1.9296	C5orf42	chromosome 5 open reading frame 42
1.92688	ANKS1B	ankyrin repeat and sterile alpha motif domain containing 1B
1.9265	PBX1|LOC100131938	pre-B-cell leukemia homeobox 1 | hypothetical LOC100131938
1.92443	SLC35A1|C6orf165	solute carrier family 35 (CMP-sialic acid transporter), member A1 | chromosome 6 open reading frame 165
1.92349	DSC3	desmocollin 3
1.9219	PCDHB4	protocadherin beta 4
1.92162	CREB3L4	cAMP responsive element binding protein 3-like 4
1.92115	GRAMD1C|DULLARD	GRAM domain containing 1C | dullard homolog (Xenopus laevis)
1.91988	COP1	caspase-1 dominant-negative inhibitor pseudo-ICE
1.91863	ASF1A	ASF1 anti-silencing function 1 homolog A (S. cerevisiae)
1.9109	PTAFR	platelet-activating factor receptor
1.91046	FPGT|TNNI3K	fucose-1-phosphate guanylyltransferase | TNNI3 interacting kinase
1.91009	STEAP4	STEAP family member 4
1.90446	CCDC23	coiled-coil domain containing 23
1.90186	FAM120C	family with sequence similarity 120C
1.90141	C9orf150	chromosome 9 open reading frame 150
1.8985	HOMER1	homer homolog 1 (Drosophila)
1.89677	SULT1A2|SULT1A1	sulfotransferase family, cytosolic, 1A, phenol-preferring, member 2 | sulfotransferase family, cytosolic, 1A, phenol-preferring, member 1
1.89599	KIAA1244|LOC202451	KIAA1244 | hypothetical protein LOC202451
1.89508	CTSO	cathepsin O
1.89301	HERC3	hect domain and RLD 3
1.89219	TNS1	tensin 1
1.89175	SLC24A3	solute carrier family 24 (sodium/potassium/calcium exchanger), member 3
1.89048	HIST1H2AH	histone cluster 1, H2ah
1.8886	DIRAS3	DIRAS family, GTP-binding RAS-like 3
1.88797	KIAA1009
1.88085	TSHZ2	teashirt zinc finger homeobox 2
1.88063	7A5	putative binding protein 7a5
1.87814	SESN1	sestrin 1
1.87721	PERP
1.87172	PEX1	peroxisome biogenesis factor 1
1.86968	STOM	stomatin
1.86839	MMD	monocyte to macrophage differentiation-associated
1.86708	C14orf45	chromosome 14 open reading frame 45
1.86582	SSBP2	single-stranded DNA binding protein 2
1.85791	PARP9	poly (ADP-ribose) polymerase family, member 9
1.85781	HISPPD1	histidine acid phosphatase domain containing 1
1.85568	CXorf27|SYTL5	chromosome X open reading frame 27 | synaptotagmin-like 5
1.85499	SCARA3	scavenger receptor class A, member 3
1.85081	SGMS2	sphingomyelin synthase 2
1.84931	GPR98	G protein-coupled receptor 98
1.84404	RERG	RAS-like, estrogen-regulated, growth inhibitor
1.84345	FLRT3	fibronectin leucine rich transmembrane protein 3
1.84295	ATP6V0A4	ATPase, H+ transporting, lysosomal V0 subunit a4
1.836	ATP13A4	ATPase type 13A4
1.83479	ZNF138	zinc finger protein 138
1.83473	ZNF323	zinc finger protein 323
1.83355	TRAF5	TNF receptor-associated factor 5
1.83277	SLC35D1	solute carrier family 35 (UDP-glucuronic acid/UDP-N-acetylgalactosamine dual transporter), member D1
1.83227	EEA1	early endosome antigen 1
1.8318	NFYB	nuclear transcription factor Y, beta
1.82932	BLVRA	biliverdin reductase A
1.82322	LRRC8C	leucine rich repeat containing 8 family, member C
1.82251	EPHB3	EPH receptor B3
1.82245	SLC1A2	solute carrier family 1 (glial high affinity glutamate transporter), member 2
1.82179	PROM1	prominin 1
1.82148	NEK1	NIMA (never in mitosis gene a)-related kinase 1
1.8211	MFSD1	major facilitator superfamily domain containing 1
1.81962	MBNL3	muscleblind-like 3 (Drosophila)
1.81564	TRPV6|SLC7A6	transient receptor potential cation channel, subfamily V, member 6 | solute carrier family 7 (cationic amino acid transporter, y+ system), member 6
1.81458	INSIG1	insulin induced gene 1
1.81336	BBS9	Bardet-Biedl syndrome 9
1.81242	WWC3	WWC family member 3
1.81237	SULF2	sulfatase 2
1.81028	SLC45A3	solute carrier family 45, member 3
1.80953	CLDN1	claudin 1
1.80624	CYR61	cysteine-rich, angiogenic inducer, 61
1.80574	EFNA3	ephrin-A3
1.80422	UCP2	uncoupling protein 2 (mitochondrial, proton carrier)
1.80368	HIPK2	homeodomain interacting protein kinase 2
1.8011	LOC90826	hypothetical protein BC004337
1.79974	PLRG1	pleiotropic regulator 1 (PRL1 homolog, Arabidopsis)
1.79955	PVRL4	poliovirus receptor-related 4
1.79913	TRIM6-TRIM34|TRIMP1	TRIM6-TRIM34 | tripartite motif-containing 34 | tripartite motif-containing 6 | tripartite motif-containing pseudogene 1
1.79828	CYP39A1	cytochrome P450, family 39, subfamily A, polypeptide 1
1.79458	FBXW7	F-box and WD repeat domain containing 7
1.79298	POU2F3	POU class 2 homeobox 3
1.78788	TET1	tet oncogene 1
1.78649	TACSTD2	tumor-associated calcium signal transducer 2
1.782	DOCK8	dedicator of cytokinesis 8
1.78176	BCL6	B-cell CLL/lymphoma 6 (zinc finger protein 51)
1.78103	LIMK2	LIM domain kinase 2
1.77784	BDH1	3-hydroxybutyrate dehydrogenase, type 1
1.77752	AMOT	angiomotin
1.77572	TDRKH	tudor and KH domain containing
1.7748	FIGNL1	fidgetin-like 1
1.77425	RPS6KC1	ribosomal protein S6 kinase, 52kDa, polypeptide 1
1.77286	WDR52	WD repeat domain 52
1.77047	DMXL1	Dmx-like 1
1.77046	SAMD9L	sterile alpha motif domain containing 9-like
1.76941	TSPAN1	tetraspanin 1
1.76849	XRN1	5'-3' exoribonuclease 1
1.7675	C6orf170	chromosome 6 open reading frame 170
1.76694	GOLGB1	golgin B1, golgi integral membrane protein
1.76602	HSD17B4	hydroxysteroid (17-beta) dehydrogenase 4
1.76476	TOM1L2|LOC246315	target of myb1-like 2 (chicken) | FLJ21501
1.76394	SOS2	son of sevenless homolog 2 (Drosophila)
1.76306	SORL1	sortilin-related receptor, L(DLR class) A repeats-containing
1.76294	TANK	TRAF family member-associated NFKB activator
1.76266	PPP1R3C	protein phosphatase 1, regulatory (inhibitor) subunit 3C
1.76019	ZNF431	zinc finger protein 431
1.75974	CLDN4	claudin 4
1.75696	CD82
1.75686	CXXC5	CXXC finger 5
1.75634	ANKRD50	ankyrin repeat domain 50
1.75383	SLC22A23|LOC285773	solute carrier family 22, member 23 | hypothetical protein LOC285773
1.75076	HNMT	histamine N-methyltransferase
1.74884	MUC1	mucin 1, cell surface associated
1.74714	EFHC1	EF-hand domain (C-terminal) containing 1
1.74476	PIK3R1	phosphoinositide-3-kinase, regulatory subunit 1 (alpha)
1.74288	SH3YL1	SH3 domain containing, Ysc84-like 1 (S. cerevisiae)
1.7428	NAPEPLD	N-acyl phosphatidylethanolamine phospholipase D
1.73952	GBA|GBAP	glucosidase, beta; acid (includes glucosylceramidase) | glucosidase, beta; acid, pseudogene
1.73651	NHS	Nance-Horan syndrome (congenital cataracts and dental anomalies)
1.73426	HRASLS3	HRAS-like suppressor 3
1.73374	HIST1H3A|HIST1H2BN|HIST1H3D|HIST1H3C|HIST1H3E|HIST1H3I|HIST1H3G|HIST1H3J|HIST1H3H|HIST1H3B|HIST1H3F	histone cluster 1, H3a | histone cluster 1, H2bn | histone cluster 1, H3d | histone cluster 1, H3c | histone cluster 1, H3e | histone cluster 1, H3i | histone cluster 1, H3g | histone cluster 1, H3j | histone cluster 1, H3h | histone cluster 1, H3b | histone cluster 1, H3f
1.73361	KIAA1841
1.73326	TARBP1	TAR (HIV-1) RNA binding protein 1
1.73307	PAPD4	PAP associated domain containing 4
1.73271	HIST1H2AE|HIST1H2AB	histone cluster 1, H2ae | histone cluster 1, H2ab
1.72558	MGC16169
1.72367	PNPLA3	patatin-like phospholipase domain containing 3
1.7236	LRP11	low density lipoprotein receptor-related protein 11
1.72298	FBLN5	fibulin 5
1.72207	C20orf54	chromosome 20 open reading frame 54
1.72139	IRX3	iroquois homeobox 3
1.72123	LGALS3	lectin, galactoside-binding, soluble, 3
1.72009	DAAM1	dishevelled associated activator of morphogenesis 1
1.71949	EGR1	early growth response 1
1.71609	SKAP2	src kinase associated phosphoprotein 2
1.71278	TLR6	toll-like receptor 6
1.71148	LRIG1	leucine-rich repeats and immunoglobulin-like domains 1
1.71073	MMAA	methylmalonic aciduria (cobalamin deficiency) cblA type
1.70933	MGC48628	similar to KIAA1680 protein
1.70812	ANPEP	alanyl (membrane) aminopeptidase (aminopeptidase N, aminopeptidase M, microsomal aminopeptidase, CD13, p150)
1.70623	LY75|CD302	lymphocyte antigen 75 | CD302 molecule
1.70499	MND1	meiotic nuclear divisions 1 homolog (S. cerevisiae)
1.70478	NBEA	neurobeachin
1.70418	RRAGD	Ras-related GTP binding D
1.70342	SCD	stearoyl-CoA desaturase (delta-9-desaturase)
1.70287	STARD10	StAR-related lipid transfer (START) domain containing 10
1.70107	SLPI	secretory leukocyte peptidase inhibitor
1.70096	PADI2	peptidyl arginine deiminase, type II
1.70005	ST8SIA1	ST8 alpha-N-acetyl-neuraminide alpha-2,8-sialyltransferase 1
1.6991	CRIP2	cysteine-rich protein 2
1.69669	KIAA1161
1.69382	TPM2	tropomyosin 2 (beta)
1.69296	HACE1	HECT domain and ankyrin repeat containing, E3 ubiquitin protein ligase 1
1.69263	PGBD2|MGC70863|FLJ45055	piggyBac transposable element derived 2 | similar to RPL23AP7 protein | 60S ribosomal pseudogene
1.69236	SCCPDH	saccharopine dehydrogenase (putative)
1.69188	FOXA1	forkhead box A1
1.69126	ZNF713	zinc finger protein 713
1.69098	ATP11C	ATPase, class VI, type 11C
1.69082	C20orf96	chromosome 20 open reading frame 96
1.68993	KIAA0922
1.68984	NFKBIZ	nuclear factor of kappa light polypeptide gene enhancer in B-cells inhibitor, zeta
1.68934	GYG1	glycogenin 1
1.68826	WDR41	WD repeat domain 41
1.68707	SGEF	Src homology 3 domain-containing guanine nucleotide exchange factor
1.68696	FBXO8	F-box protein 8
1.68632	DTWD2	DTW domain containing 2
1.6859	CTSK	cathepsin K
1.68543	LOC134145
1.68381	TRIM2	tripartite motif-containing 2
1.68325	YIPF1	Yip1 domain family, member 1
1.68284	ABCA12	ATP-binding cassette, sub-family A (ABC1), member 12
1.68138	ZNF362	zinc finger protein 362
1.679	SLC46A3	solute carrier family 46, member 3
1.6757	KIAA1712
1.67533	PRKCQ|LOC100130920	protein kinase C, theta | hypothetical protein LOC100130920
1.67411	TMEM34	transmembrane protein 34
1.67107	GPLD1	glycosylphosphatidylinositol specific phospholipase D1
1.6699	EGF	epidermal growth factor (beta-urogastrone)
1.66925	GALNT7	UDP-N-acetyl-alpha-D-galactosamine:polypeptide N-acetylgalactosaminyltransferase 7 (GalNAc-T7)
1.66878	PLA2R1	phospholipase A2 receptor 1, 180kDa
1.66819	ACADSB	acyl-Coenzyme A dehydrogenase, short/branched chain
1.66762	EDEM3	ER degradation enhancer, mannosidase alpha-like 3
1.66753	ABCC5	ATP-binding cassette, sub-family C (CFTR/MRP), member 5
1.6664	TAF1B	TATA box binding protein (TBP)-associated factor, RNA polymerase I, B, 63kDa
1.66489	KIAA1919
1.66421	ATP13A4	ATPase type 13A4
1.66255	RHBDL2|LOC100130627	rhomboid, veinlet-like 2 (Drosophila) | hypothetical LOC100130627
1.66191	CATSPERB|NANOG|NANOGP8	cation channel, sperm-associated, beta | Nanog homeobox | Nanog homeobox pseudogene 8
1.6612	ANXA9	annexin A9
1.66116	PLCB4	phospholipase C, beta 4
1.66043	SLC33A1	solute carrier family 33 (acetyl-CoA transporter), member 1
1.6591	PTPRU	protein tyrosine phosphatase, receptor type, U
1.65598	FHDC1	FH2 domain containing 1
1.65418	GAB1	GRB2-associated binding protein 1
1.65415	GSTK1	glutathione S-transferase kappa 1
1.65306	STS	steroid sulfatase (microsomal), isozyme S
1.65304	SLC4A8	solute carrier family 4, sodium bicarbonate cotransporter, member 8
1.65224	AGL	amylo-1, 6-glucosidase, 4-alpha-glucanotransferase (glycogen debranching enzyme, glycogen storage disease type III)
1.65184	ANKRA2	ankyrin repeat, family A (RFXANK-like), 2
1.65151	GPR126	G protein-coupled receptor 126
1.65057	SEMA4A	sema domain, immunoglobulin domain (Ig), transmembrane domain (TM) and short cytoplasmic domain, (semaphorin) 4A
1.65054	TMPRSS13	transmembrane protease, serine 13
1.64955	VGLL1	vestigial like 1 (Drosophila)
1.64866	TSPAN13	tetraspanin 13
1.64707	P2RY6	pyrimidinergic receptor P2Y, G-protein coupled, 6
1.64696	LRIG2	leucine-rich repeats and immunoglobulin-like domains 2
1.64562	TMPRSS2	transmembrane protease, serine 2
1.64549	TM4SF1	transmembrane 4 L six family member 1
1.64518	PQLC3	PQ loop repeat containing 3
1.64358	RIOK2	RIO kinase 2 (yeast)
1.64234	AZGP1	alpha-2-glycoprotein 1, zinc-binding
1.64046	C4orf27|LOC389705	chromosome 4 open reading frame 27 | chromosome 4 open reading frame 27 pseudogene
1.63953	PCDHB3	protocadherin beta 3
1.63835	GALNT3	UDP-N-acetyl-alpha-D-galactosamine:polypeptide N-acetylgalactosaminyltransferase 3 (GalNAc-T3)
1.63802	GLCCI1|tcag7.903	glucocorticoid induced transcript 1 | hypothetical protein LOC729852
1.63719	MLLT11	myeloid/lymphoid or mixed-lineage leukemia (trithorax homolog, Drosophila); translocated to, 11
1.6353	WDR70	WD repeat domain 70
1.6349	TAS2R5	taste receptor, type 2, member 5
1.6338	CAMK2D	calcium/calmodulin-dependent protein kinase (CaM kinase) II delta
1.63375	BST2	bone marrow stromal cell antigen 2
1.63367	MAP7D2	MAP7 domain containing 2
1.63205	SPRY1	sprouty homolog 1, antagonist of FGF signaling (Drosophila)
1.63197	SERAC1	serine active site containing 1
1.63141	TOM1L2	target of myb1-like 2 (chicken)
1.63131	MYLIP	myosin regulatory light chain interacting protein
1.63064	HTATSF1	HIV-1 Tat specific factor 1
1.63021	BPNT1	3'(2'), 5'-bisphosphate nucleotidase 1
1.62958	NNT	nicotinamide nucleotide transhydrogenase
1.62879	EPHX1	epoxide hydrolase 1, microsomal (xenobiotic)
1.62621	SEMA3C	sema domain, immunoglobulin domain (Ig), short basic domain, secreted, (semaphorin) 3C
1.62601	BTBD9	BTB (POZ) domain containing 9
1.62501	MNS1	meiosis-specific nuclear structural 1
1.62375	SCYL3	SCY1-like 3 (S. cerevisiae)
1.62365	QKI	quaking homolog, KH domain RNA binding (mouse)
1.62317	GM2A	GM2 ganglioside activator
1.62311	MAN1A1	mannosidase, alpha, class 1A, member 1
1.62215	ETNK2	ethanolamine kinase 2
1.62146	BRP44L	brain protein 44-like
1.62048	FAM46B	family with sequence similarity 46, member B
1.61905	COG2	component of oligomeric golgi complex 2
1.61812	C14orf147	chromosome 14 open reading frame 147
1.61801	FLJ20323
1.61741	CCL28	chemokine (C-C motif) ligand 28
1.61656	CALML5	calmodulin-like 5
1.61642	CCBP2	chemokine binding protein 2
1.61637	CCDC111	coiled-coil domain containing 111
1.61505	SNCAIP	synuclein, alpha interacting protein (synphilin)
1.61478	TMEM87B	transmembrane protein 87B
1.61438	BAZ2B	bromodomain adjacent to zinc finger domain, 2B
1.6137	RICS	Rho GTPase-activating protein
1.61339	ERBB3	v-erb-b2 erythroblastic leukemia viral oncogene homolog 3 (avian)
1.61144	FLJ43692	ARHGEF5-like
1.61132	PET112L	PET112-like (yeast)
1.60991	NPL	N-acetylneuraminate pyruvate lyase (dihydrodipicolinate synthase)
1.60984	GPR115|GPR111	G protein-coupled receptor 115 | G protein-coupled receptor 111
1.60922	CRABP2	cellular retinoic acid binding protein 2
1.60899	HIST1H4A|HIST4H4|HIST2H4B|HIST1H4I|HIST1H4D|HIST1H4F|HIST1H4K|HIST1H4J|HIST1H4C|HIST1H4H|HIST1H4B|HIST1H4E|HIST1H4L|HIST2H4A	histone cluster 1, H4a | histone cluster 4, H4 | histone cluster 2, H4b | histone cluster 1, H4i | histone cluster 1, H4d | histone cluster 1, H4f | histone cluster 1, H4k | histone cluster 1, H4j | histone cluster 1, H4c | histone cluster 1, H4h | histone cluster 1, H4b | histone cluster 1, H4e | histone cluster 1, H4l | histone cluster 2, H4a
1.60809	USP46|FLJ11850	ubiquitin specific peptidase 46 | hypothetical protein FLJ11850
1.60713	DDAH2	dimethylarginine dimethylaminohydrolase 2
1.60713	SOAT1	sterol O-acyltransferase (acyl-Coenzyme A: cholesterol acyltransferase) 1
1.60685	C12orf35	chromosome 12 open reading frame 35
1.60633	FAM135A	family with sequence similarity 135, member A
1.60552	ACPL2	acid phosphatase-like 2
1.60531	ANKMY2	ankyrin repeat and MYND domain containing 2
1.60508	C6orf153	chromosome 6 open reading frame 153
1.60361	MPP7	membrane protein, palmitoylated 7 (MAGUK p55 subfamily member 7)
1.60352	HSPC159	galectin-related protein
1.60302	DKFZp586I1420
1.6022	ACADM	acyl-Coenzyme A dehydrogenase, C-4 to C-12 straight chain
1.6016	PHF14	PHD finger protein 14
1.60115	ZBTB41	zinc finger and BTB domain containing 41
1.60034	FAM120B	family with sequence similarity 120B
1.59978	KRT15	keratin 15
1.59705	MTA3	metastasis associated 1 family, member 3
1.59655	MANBA	mannosidase, beta A, lysosomal
1.59655	GTF2H5	general transcription factor IIH, polypeptide 5
1.59654	ACE2	angiotensin I converting enzyme (peptidyl-dipeptidase A) 2
1.59511	MYO6	myosin VI
1.59511	CAPRIN2	caprin family member 2
1.59426	CASP6	caspase 6, apoptosis-related cysteine peptidase
1.59387	MBOAT5	membrane bound O-acyltransferase domain containing 5
1.59361	PCDH7	protocadherin 7
1.59198	FLJ31818
1.59189	NCOA1	nuclear receptor coactivator 1
1.59157	SPCS3	signal peptidase complex subunit 3 homolog (S. cerevisiae)
1.59154	CYP2J2	cytochrome P450, family 2, subfamily J, polypeptide 2
1.59084	ALCAM	activated leukocyte cell adhesion molecule
1.59056	FNBP1L	formin binding protein 1-like
1.58954	IDH1	isocitrate dehydrogenase 1 (NADP+), soluble
1.58949	NBPF11|NBPF16|NBPF15|NBPF8|NBPF20|LOC100132406|KIAA1245|NBPF14|NBPF9|NBPF10|RP3-377D14.1|XXyac-YX155B6.1|NBPF12	neuroblastoma breakpoint family, member 11 | neuroblastoma breakpoint family, member 16 | neuroblastoma breakpoint family, member 15 | neuroblastoma breakpoint family, member 8 | neuroblastoma breakpoint family, member 20 | similar to NBPF9 | KIAA1245 | neuroblastoma breakpoint family, member 14 | neuroblastoma breakpoint family, member 9 | neuroblastoma breakpoint family, member 10 | neuroblasto…
1.58913	ZFP42	zinc finger protein 42 homolog (mouse)
1.589	CAPN7	calpain 7
1.58868	AADACL1	arylacetamide deacetylase-like 1
1.58833	DOCK4	dedicator of cytokinesis 4
1.58649	KCTD3	potassium channel tetramerisation domain containing 3
1.58624	COMMD8	COMM domain containing 8
1.58354	MED23	mediator complex subunit 23
1.58327	NR3C2	nuclear receptor subfamily 3, group C, member 2
1.58292	TBC1D7|LOC100130357	TBC1 domain family, member 7 | similar to hCG2038897
1.58284	NDRG2	NDRG family member 2
1.58271	ZNF326	zinc finger protein 326
1.58228	TLR5	toll-like receptor 5
1.58212	GALNT1	UDP-N-acetyl-alpha-D-galactosamine:polypeptide N-acetylgalactosaminyltransferase 1 (GalNAc-T1)
1.58141	PELI2	pellino homolog 2 (Drosophila)
1.58108	GPRC5B	G protein-coupled receptor, family C, group 5, member B
1.58102	TSPAN33	tetraspanin 33
1.58085	USP38	ubiquitin specific peptidase 38
1.5808	RAPGEF2	Rap guanine nucleotide exchange factor (GEF) 2
1.58059	FMO5	flavin containing monooxygenase 5
1.57957	ACVR1	activin A receptor, type I
1.57906	DPP4	dipeptidyl-peptidase 4 (CD26, adenosine deaminase complexing protein 2)
1.57874	HERC1	hect (homologous to the E6-AP (UBE3A) carboxyl terminus) domain and RCC1 (CHC1)-like domain (RLD) 1
1.5776	KIAA0319L	KIAA0319-like
1.57744	INSR|LOC100128567|LOC100131165	insulin receptor | hypothetical protein LOC100128567 | hypothetical protein LOC100131165
1.57669	PIK3C2B|LOC100130573	phosphoinositide-3-kinase, class 2, beta polypeptide | hypothetical protein LOC100130573
1.57643	CDH1	cadherin 1, type 1, E-cadherin (epithelial)
1.57587	ZNF436	zinc finger protein 436
1.57577	LPP	LIM domain containing preferred translocation partner in lipoma
1.57553	C15orf38|AP3S2	chromosome 15 open reading frame 38 | adaptor-related protein complex 3, sigma 2 subunit
1.57528	TP53I11|TSPAN18	tumor protein p53 inducible protein 11 | tetraspanin 18
1.57286	SLC41A2	solute carrier family 41, member 2
1.57283	CASP2	caspase 2, apoptosis-related cysteine peptidase (neural precursor cell expressed, developmentally down-regulated 2)
1.57267	PEX11B	peroxisomal biogenesis factor 11B
1.57175	ANK3	ankyrin 3, node of Ranvier (ankyrin G)
1.57076	C1orf21|C1orf20	chromosome 1 open reading frame 21 | chromosome 1 open reading frame 20
1.57005	PRKACA	protein kinase, cAMP-dependent, catalytic, alpha
1.56972	KYNU	kynureninase (L-kynurenine hydrolase)
1.56956	RCOR3	REST corepressor 3
1.56937	NR4A2|FLJ46875	nuclear receptor subfamily 4, group A, member 2 | hypothetical LOC440918
1.5683	HIST1H4L|HIST4H4|HIST2H4B|HIST1H4I|HIST1H4A|HIST1H4D|HIST1H4F|HIST1H4K|HIST1H4J|HIST1H4C|HIST1H4H|HIST1H4B|HIST1H4E|HIST2H4A	histone cluster 1, H4l | histone cluster 4, H4 | histone cluster 2, H4b | histone cluster 1, H4i | histone cluster 1, H4a | histone cluster 1, H4d | histone cluster 1, H4f | histone cluster 1, H4k | histone cluster 1, H4j | histone cluster 1, H4c | histone cluster 1, H4h | histone cluster 1, H4b | histone cluster 1, H4e | histone cluster 2, H4a
1.56774	ATG10
1.56762	ISLR	immunoglobulin superfamily containing leucine-rich repeat
1.56689	DUSP16	dual specificity phosphatase 16
1.56593	COMMD1|RPSA|RPSAP15|hCG_1984468	copper metabolism (Murr1) domain containing 1 | ribosomal protein SA | ribosomal protein SA pseudogene 15 | hCG1984468
1.56572	CCDC150	coiled-coil domain containing 150
1.56571	SERPINB6	serpin peptidase inhibitor, clade B (ovalbumin), member 6
1.56548	CDKN2AIP	CDKN2A interacting protein
1.56492	LRRC8B	leucine rich repeat containing 8 family, member B
1.56489	C7orf25	chromosome 7 open reading frame 25
1.56448	LMO4	LIM domain only 4
1.56375	SLC37A1	solute carrier family 37 (glycerol-3-phosphate transporter), member 1
1.56126	IFT172	intraflagellar transport 172 homolog (Chlamydomonas)
1.56083	ADAM22	ADAM metallopeptidase domain 22
1.55943	COBLL1	COBL-like 1
1.55888	WDR19	WD repeat domain 19
1.55786	MAGED2	melanoma antigen family D, 2
1.55699	EYA2	eyes absent homolog 2 (Drosophila)
1.55672	PROM2	prominin 2
1.55623	KLHDC3	kelch domain containing 3
1.55494	C2orf34	chromosome 2 open reading frame 34
1.55438	PEX3|LOC153914	peroxisomal biogenesis factor 3 | hypothetical protein LOC153914
1.55356	SPOPL	speckle-type POZ protein-like
1.55332	QRSL1	glutaminyl-tRNA synthase (glutamine-hydrolyzing)-like 1
1.55242	MREG	melanoregulin
1.55192	HEG1	HEG homolog 1 (zebrafish)
1.55116	SNX4	sorting nexin 4
1.55034	AP3B1	adaptor-related protein complex 3, beta 1 subunit
1.5498	SESTD1	SEC14 and spectrin domains 1
1.54669	NUCB2	nucleobindin 2
1.54592	C10orf58	chromosome 10 open reading frame 58
1.54561	TPD52L1	tumor protein D52-like 1
1.54509	LRRC28|HSP90B1|HSP90B2P	leucine rich repeat containing 28 | heat shock protein 90kDa beta (Grp94), member 1 | heat shock protein 90kDa beta (Grp94), member 2 (pseudogene)
1.54421	SMARCA1	SWI/SNF related, matrix associated, actin dependent regulator of chromatin, subfamily a, member 1
1.54328	KCNK2	potassium channel, subfamily K, member 2
1.54327	PHLDA3	pleckstrin homology-like domain, family A, member 3
1.54276	KIAA1217
1.5426	CAPN1	calpain 1, (mu/I) large subunit
1.5422	ZDHHC4	zinc finger, DHHC-type containing 4
1.54178	ANKRD13A	ankyrin repeat domain 13A
1.54149	GGT6	gamma-glutamyltransferase 6
1.54098	SERPINA3	serpin peptidase inhibitor, clade A (alpha-1 antiproteinase, antitrypsin), member 3
1.54089	C2orf7	chromosome 2 open reading frame 7
1.54058	ERCC5	excision repair cross-complementing rodent repair deficiency, complementation group 5 (xeroderma pigmentosum, complementation group G (Cockayne syndrome))
1.54044	EPHA1	EPH receptor A1
1.5395	KIAA0528
1.53928	SEC14L4	SEC14-like 4 (S. cerevisiae)
1.53812	STK36	serine/threonine kinase 36, fused homolog (Drosophila)
1.5375	TRIM38	tripartite motif-containing 38
1.53745	FAM82A	family with sequence similarity 82, member A
1.53681	TCEA3	transcription elongation factor A (SII), 3
1.53649	KIAA1946
1.53583	WDR22	WD repeat domain 22
1.53549	MAN1A2	mannosidase, alpha, class 1A, member 2
1.53531	TP53INP1	tumor protein p53 inducible nuclear protein 1
1.53525	EPHB2	EPH receptor B2
1.53498	ZNF680	zinc finger protein 680
1.5345	DTNB	dystrobrevin, beta
1.53343	C11orf67	chromosome 11 open reading frame 67
1.53332	LSM10
1.5329	SHPRH	SNF2 histone linker PHD RING helicase
1.53276	AMACR|C1QTNF3	alpha-methylacyl-CoA racemase | C1q and tumor necrosis factor related protein 3
1.53267	HLA-DMA	major histocompatibility complex, class II, DM alpha
1.53248	SLC30A5	solute carrier family 30 (zinc transporter), member 5
1.53091	MLL3|BAGE2	myeloid/lymphoid or mixed-lineage leukemia 3 | B melanoma antigen family, member 2
1.53077	SVOPL	SVOP-like
1.53043	FBXO4	F-box protein 4
1.53038	SLC10A7	solute carrier family 10 (sodium/bile acid cotransporter family), member 7
1.52978	SCFD2	sec1 family domain containing 2
1.5293	PECI	peroxisomal D3,D2-enoyl-CoA isomerase
1.52896	RSC1A1|DDI2	regulatory solute carrier protein, family 1, member 1 | DDI1, DNA-damage inducible 1, homolog 2 (S. cerevisiae)
1.52886	SRBD1	S1 RNA binding domain 1
1.52826	SLFN11	schlafen family member 11
1.52799	TRIB2	tribbles homolog 2 (Drosophila)
1.52699	RDH10	retinol dehydrogenase 10 (all-trans)
1.52572	MUT	methylmalonyl Coenzyme A mutase
1.52543	RANBP2|RGPD7|RGPD6|RGPD5|RGPD4	RAN binding protein 2 | RANBP2-like and GRIP domain containing 7 | RANBP2-like and GRIP domain containing 6 | RANBP2-like and GRIP domain containing 5 | RANBP2-like and GRIP domain containing 4
1.52422	DDEFL1	development and differentiation enhancing factor-like 1
1.52398	ELMOD2	ELMO/CED-12 domain containing 2
1.52361	FAM59A	family with sequence similarity 59, member A
1.52361	VPS13D	vacuolar protein sorting 13 homolog D (S. cerevisiae)
1.5233	N4BP2	NEDD4 binding protein 2
1.52307	WWOX	WW domain containing oxidoreductase
1.52272	ZNF682|ZNF506	zinc finger protein 682 | zinc finger protein 506
1.52211	GEMIN8	gem (nuclear organelle) associated protein 8
1.52175	ING2	inhibitor of growth family, member 2
1.52072	FKBP5|LOC285847	FK506 binding protein 5 | hypothetical protein LOC285847
1.5207	HFE	hemochromatosis
1.52055	SEC24D	SEC24 related gene family, member D (S. cerevisiae)
1.52009	WDR91	WD repeat domain 91
1.51977	MCEE	methylmalonyl CoA epimerase
1.51949	CUL7	cullin 7
1.5194	HIST1H4H|HIST4H4|HIST2H4B|HIST1H4I|HIST1H4A|HIST1H4D|HIST1H4F|HIST1H4K|HIST1H4J|HIST1H4C|HIST1H4B|HIST1H4E|HIST1H4L|HIST2H4A	histone cluster 1, H4h | histone cluster 4, H4 | histone cluster 2, H4b | histone cluster 1, H4i | histone cluster 1, H4a | histone cluster 1, H4d | histone cluster 1, H4f | histone cluster 1, H4k | histone cluster 1, H4j | histone cluster 1, H4c | histone cluster 1, H4b | histone cluster 1, H4e | histone cluster 1, H4l | histone cluster 2, H4a
1.519	DHRS1	dehydrogenase/reductase (SDR family) member 1
1.51899	CCDC69	coiled-coil domain containing 69
1.51858	ATP6V1B1	ATPase, H+ transporting, lysosomal 56/58kDa, V1 subunit B1 (Renal tubular acidosis with deafness)
1.51792	SGSM3	small G protein signaling modulator 3
1.51779	EIF2AK3	eukaryotic translation initiation factor 2-alpha kinase 3
1.51627	C1orf26	chromosome 1 open reading frame 26
1.51623	KIF1B	kinesin family member 1B
1.51611	C1orf9	chromosome 1 open reading frame 9
1.51588	CCNG2	cyclin G2
1.51585	STAM2	signal transducing adaptor molecule (SH3 domain and ITAM motif) 2
1.51493	WASF1	WAS protein family, member 1
1.51454	TMEM154	transmembrane protein 154
1.51409	C5orf21	chromosome 5 open reading frame 21
1.51383	SLC19A2	solute carrier family 19 (thiamine transporter), member 2
1.51326	H2AFJ	H2A histone family, member J
1.51273	PIK3IP1	phosphoinositide-3-kinase interacting protein 1
1.51191	SREBF1	sterol regulatory element binding transcription factor 1
1.51162	RIPK4	receptor-interacting serine-threonine kinase 4
1.51121	OAZ3	ornithine decarboxylase antizyme 3
1.51108	REEP1	receptor accessory protein 1
1.51103	RREB1	ras responsive element binding protein 1
1.51096	SORT1	sortilin 1
1.51029	HDAC5	histone deacetylase 5
1.50995	SLC39A7	solute carrier family 39 (zinc transporter), member 7
1.50981	ZIC1	Zic family member 1 (odd-paired homolog, Drosophila)
1.50694	MGST2	microsomal glutathione S-transferase 2
1.50634	DNAJC10	DnaJ (Hsp40) homolog, subfamily C, member 10
1.50559	ACSL5	acyl-CoA synthetase long-chain family member 5
1.50558	HOXA4	homeobox A4
1.50527	KIF16B	kinesin family member 16B
1.50442	PCDHB2	protocadherin beta 2
1.50426	SLC31A2	solute carrier family 31 (copper transporters), member 2
1.50425	MPZL2	myelin protein zero-like 2
1.50423	ZNF211	zinc finger protein 211
1.50314	SLC4A4	solute carrier family 4, sodium bicarbonate cotransporter, member 4
1.50279	CPD	carboxypeptidase D
1.50232	PBRM1	polybromo 1
1.50145	FGFR2	fibroblast growth factor receptor 2 (bacteria-expressed kinase, keratinocyte growth factor receptor, craniofacial dysostosis 1, Crouzon syndrome, Pfeiffer syndrome, Jackson-Weiss syndrome)
1.50091	HCFC2	host cell factor C2
1.50083	EAF2	ELL associated factor 2
1.50066	COPB2	coatomer protein complex, subunit beta 2 (beta prime)
1.50053	MID2	midline 2
1.50045	PCCA	propionyl Coenzyme A carboxylase, alpha polypeptide
1.50004	BTBD8	BTB (POZ) domain containing 8

## Sheet: 468 pc vs HER-2 DOWN
Table S2
Downregulated Genes Between MDA-MB-468 pCDNA vs HER-2
Fold change	Gene Symbol	Gene Description
17.074	AREG|LOC727738	amphiregulin (schwannoma-derived growth factor) | similar to Amphiregulin precursor (AR) (Colorectum cell-derived growth factor) (CRDGF)
15.9737	ERBB2	v-erb-b2 erythroblastic leukemia viral oncogene homolog 2, neuro/glioblastoma derived oncogene homolog (avian)
10.6978	INHBA	inhibin, beta A
7.5171	INA	internexin neuronal intermediate filament protein, alpha
7.3997	IL7R	interleukin 7 receptor
7.29683	NDRG1	N-myc downstream regulated gene 1
7.10046	TMEM47	transmembrane protein 47
6.49267	IL8	interleukin 8
6.34622	CAV1	caveolin 1, caveolae protein, 22kDa
6.05777	FGF2	fibroblast growth factor 2 (basic)
6.02215	MLSTD1	male sterility domain containing 1
5.85541	GPNMB	glycoprotein (transmembrane) nmb
5.81671	DKK1	dickkopf homolog 1 (Xenopus laevis)
5.49564	VIM	vimentin
5.32612	LGALS1	lectin, galactoside-binding, soluble, 1 (galectin 1)
5.29611	GNG11	guanine nucleotide binding protein (G protein), gamma 11
5.16712	ERBB2IP	erbb2 interacting protein
5.10393	TGFBI	transforming growth factor, beta-induced, 68kDa
5.04365	GFPT2	glutamine-fructose-6-phosphate transaminase 2
4.74066	THBS1	thrombospondin 1
4.66665	FSCN1	fascin homolog 1, actin-bundling protein (Strongylocentrotus purpuratus)
4.5523	STC2	stanniocalcin 2
4.50896	OBP2B|OBP2A	odorant binding protein 2B | odorant binding protein 2A
4.45335	FLJ11151
4.08404	SCHIP1|IQCJ	schwannomin interacting protein 1 | IQ motif containing J
3.83848	SERPINE2|LOC100129171	serpin peptidase inhibitor, clade E (nexin, plasminogen activator inhibitor type 1), member 2 | hypothetical protein LOC100129171
3.68546	L1CAM	L1 cell adhesion molecule
3.62918	ADCYAP1	adenylate cyclase activating polypeptide 1 (pituitary)
3.61969	CALB2	calbindin 2, 29kDa (calretinin)
3.61397	CYP1A1	cytochrome P450, family 1, subfamily A, polypeptide 1
3.59495	STC1	stanniocalcin 1
3.55077	KCNQ5	potassium voltage-gated channel, KQT-like subfamily, member 5
3.53062	KLK10	kallikrein-related peptidase 10
3.47367	CTNNAL1	catenin (cadherin-associated protein), alpha-like 1
3.41432	VSNL1	visinin-like 1
3.27908	ATP6V0D2	ATPase, H+ transporting, lysosomal 38kDa, V0 subunit d2
3.27531	DSE	dermatan sulfate epimerase
3.27428	RAB34
3.26061	LOXL2|ENTPD4	lysyl oxidase-like 2 | ectonucleoside triphosphate diphosphohydrolase 4
3.22903	SGK1	serum/glucocorticoid regulated kinase 1
3.20639	KRTAP2-4|KRTAP2-1|LOC644350|LOC728285|LOC728934|LOC730755|KAP2.1B|LOC728943|KRTAP2-2	keratin associated protein 2-4 | keratin associated protein 2-1 | hypothetical LOC644350 | similar to keratin associated protein | hypothetical LOC728934 | similar to keratin associated protein 2-4 | keratin associated protein 2.1B | hypothetical LOC728943 | keratin associated protein 2-2
3.19294	LAMA4	laminin, alpha 4
3.11949	QPCT	glutaminyl-peptide cyclotransferase (glutaminyl cyclase)
3.09257	LAMB3	laminin, beta 3
3.08336	ODZ1	odz, odd Oz/ten-m homolog 1(Drosophila)
3.03405	FADS1|FADS3	fatty acid desaturase 1 | fatty acid desaturase 3
3.01077	LIF	leukemia inhibitory factor (cholinergic differentiation factor)
2.97094	CCL20	chemokine (C-C motif) ligand 20
2.93662	FOSL1	FOS-like antigen 1
2.92383	ST6GALNAC2	ST6 (alpha-N-acetyl-neuraminyl-2,3-beta-galactosyl-1,3)-N-acetylgalactosaminide alpha-2,6-sialyltransferase 2
2.89599	TIMP2	TIMP metallopeptidase inhibitor 2
2.89243	OLR1	oxidized low density lipoprotein (lectin-like) receptor 1
2.86527	MAP1B	microtubule-associated protein 1B
2.85998	HMGA2	high mobility group AT-hook 2
2.84925	CD22
2.83706	TNC	tenascin C (hexabrachion)
2.81604	ALPP|ALPPL2	alkaline phosphatase, placental (Regan isozyme) | alkaline phosphatase, placental-like 2
2.78478	RNF212	ring finger protein 212
2.78293	C16orf73	chromosome 16 open reading frame 73
2.77566	CA9	carbonic anhydrase IX
2.73859	SLITRK6	SLIT and NTRK-like family, member 6
2.71705	AMIGO2	adhesion molecule with Ig-like domain 2
2.71064	NETO2	neuropilin (NRP) and tolloid (TLL)-like 2
2.68476	TNFRSF10D	tumor necrosis factor receptor superfamily, member 10d, decoy with truncated death domain
2.67496	KRT6B|KRT6C|KRT6A	keratin 6B | keratin 6C | keratin 6A
2.63783	KLK6	kallikrein-related peptidase 6
2.63436	KMO	kynurenine 3-monooxygenase (kynurenine 3-hydroxylase)
2.6254	GDF15	growth differentiation factor 15
2.59899	SLC16A1	solute carrier family 16, member 1 (monocarboxylic acid transporter 1)
2.58969	F3	coagulation factor III (thromboplastin, tissue factor)
2.56167	LDHB	lactate dehydrogenase B
2.5479	OCC-1	overexpressed in colon carcinoma-1
2.53059	C1QTNF1	C1q and tumor necrosis factor related protein 1
2.52161	IL6	interleukin 6 (interferon, beta 2)
2.51938	SYT14	synaptotagmin XIV
2.49853	ACSL4	acyl-CoA synthetase long-chain family member 4
2.4935	SLC2A12	solute carrier family 2 (facilitated glucose transporter), member 12
2.45236	NEDD9|LOC100129322	neural precursor cell expressed, developmentally down-regulated 9 | hypothetical protein LOC100129322
2.44651	MLSTD2	male sterility domain containing 2
2.429	EXT1	exostoses (multiple) 1
2.42216	IRS2	insulin receptor substrate 2
2.40972	RAB3B
2.4072	AHNAK2	AHNAK nucleoprotein 2
2.40298	LTB	lymphotoxin beta (TNF superfamily, member 3)
2.37827	GLIPR1	GLI pathogenesis-related 1 (glioma)
2.37814	KRT75	keratin 75
2.36307	DDIT4	DNA-damage-inducible transcript 4
2.34774	ADM	adrenomedullin
2.34255	PSAT1	phosphoserine aminotransferase 1
2.33776	COL5A2	collagen, type V, alpha 2
2.33488	ABCC4	ATP-binding cassette, sub-family C (CFTR/MRP), member 4
2.31084	FHL1	four and a half LIM domains 1
2.29712	CTGF	connective tissue growth factor
2.28455	LOC26010	viral DNA polymerase-transactivated protein 6
2.26745	SPRY2	sprouty homolog 2 (Drosophila)
2.26019	FADS2	fatty acid desaturase 2
2.24553	WNT5A	wingless-type MMTV integration site family, member 5A
2.24253	LEPREL1	leprecan-like 1
2.22783	PDK2	pyruvate dehydrogenase kinase, isozyme 2
2.22141	EXOSC2	exosome component 2
2.22105	NUAK1	NUAK family, SNF1-like kinase, 1
2.22048	TMEM45A	transmembrane protein 45A
2.20948	KLK7	kallikrein-related peptidase 7
2.20768	SLC39A14	solute carrier family 39 (zinc transporter), member 14
2.20667	SRPX2	sushi-repeat-containing protein, X-linked 2
2.19978	HBEGF	heparin-binding EGF-like growth factor
2.1961	ITGBL1	integrin, beta-like 1 (with EGF-like repeat domains)
2.18849	CLSTN2	calsyntenin 2
2.18269	C6orf150	chromosome 6 open reading frame 150
2.17086	EREG	epiregulin
2.16667	ETS1	v-ets erythroblastosis virus E26 oncogene homolog 1 (avian)
2.16515	LAMC2	laminin, gamma 2
2.1572	FLJ14213	protor-2
2.15238	MMP7	matrix metallopeptidase 7 (matrilysin, uterine)
2.13516	BNIP3	BCL2/adenovirus E1B 19kDa interacting protein 3
2.1243	KLK9|KLK8	kallikrein-related peptidase 9 | kallikrein-related peptidase 8
2.11594	ITGB4	integrin, beta 4
2.10524	SAA1|SAA2	serum amyloid A1 | serum amyloid A2
2.10115	DUSP6	dual specificity phosphatase 6
2.09407	CDA	cytidine deaminase
2.089	PLEKHA5	pleckstrin homology domain containing, family A member 5
2.08816	CTSB	cathepsin B
2.08198	PEG10	paternally expressed 10
2.08034	PLEK2	pleckstrin 2
2.07705	OPRK1	opioid receptor, kappa 1
2.07092	H2AFY2	H2A histone family, member Y2
2.05993	LYPD5	LY6/PLAUR domain containing 5
2.04824	VAV1	vav 1 guanine nucleotide exchange factor
2.04434	TFCP2L1	transcription factor CP2-like 1
2.04233	NMNAT2	nicotinamide nucleotide adenylyltransferase 2
2.04192	LY6K	lymphocyte antigen 6 complex, locus K
2.04037	TCF7	transcription factor 7 (T-cell specific, HMG-box)
2.01264	FADS3	fatty acid desaturase 3
2.01004	PLAU	plasminogen activator, urokinase
2.00886	PMP22	peripheral myelin protein 22
2.00072	SNTB1	syntrophin, beta 1 (dystrophin-associated protein A1, 59kDa, basic component 1)
1.99582	COTL1	coactosin-like 1 (Dictyostelium)
1.99383	MET	met proto-oncogene (hepatocyte growth factor receptor)
1.98399	CYB5A	cytochrome b5 type A (microsomal)
1.97833	RHOF	ras homolog gene family, member F (in filopodia)
1.97172	P2RX5	purinergic receptor P2X, ligand-gated ion channel, 5
1.96955	AXL
1.96449	GMPR	guanosine monophosphate reductase
1.96403	LYN	v-yes-1 Yamaguchi sarcoma viral related oncogene homolog
1.96094	GAS6	growth arrest-specific 6
1.959	RPESP	RPE-spondin
1.95738	GPRC5A	G protein-coupled receptor, family C, group 5, member A
1.95504	TNF
1.9252	TNFRSF11B	tumor necrosis factor receptor superfamily, member 11b (osteoprotegerin)
1.92466	TNFRSF21	tumor necrosis factor receptor superfamily, member 21
1.91995	ZFAND1	zinc finger, AN1-type domain 1
1.91809	SLC29A1	solute carrier family 29 (nucleoside transporters), member 1
1.91362	ERRFI1	ERBB receptor feedback inhibitor 1
1.91298	EEF1D	eukaryotic translation elongation factor 1 delta (guanine nucleotide exchange protein)
1.89242	FYN|LOC100129399	FYN oncogene related to SRC, FGR, YES | hypothetical protein LOC100129399
1.88957	ICAM1	intercellular adhesion molecule 1 (CD54), human rhinovirus receptor
1.88459	SLC43A3	solute carrier family 43, member 3
1.88093	MYO7B	myosin VIIB
1.87528	SUSD3	sushi domain containing 3
1.87486	XDH	xanthine dehydrogenase
1.87104	KLK8|KLK9	kallikrein-related peptidase 8 | kallikrein-related peptidase 9
1.86441	PLAUR	plasminogen activator, urokinase receptor
1.86419	SUNC1	Sad1 and UNC84 domain containing 1
1.85988	NEURL	neuralized homolog (Drosophila)
1.85975	KLHL13	kelch-like 13 (Drosophila)
1.85864	ENO2	enolase 2 (gamma, neuronal)
1.8551	TOX	thymocyte selection-associated high mobility group box
1.85431	FOXQ1	forkhead box Q1
1.85352	HSPA4L	heat shock 70kDa protein 4-like
1.85167	MFI2|RPSA|LOC440995	antigen p97 (melanoma associated) identified by monoclonal antibodies 133.2 and 96.5 | ribosomal protein SA | hypothetical gene supported by BC034933; BC068085
1.85074	NRK	Nik related kinase
1.84268	MARVELD1	MARVEL domain containing 1
1.83533	SLCO4A1	solute carrier organic anion transporter family, member 4A1
1.83305	NUDCD1	NudC domain containing 1
1.83285	SLC47A1|SNORA59A|SNORA59B	solute carrier family 47, member 1 | small nucleolar RNA, H/ACA box 59A | small nucleolar RNA, H/ACA box 59B
1.82895	KCTD12	potassium channel tetramerisation domain containing 12
1.82797	EML5	echinoderm microtubule associated protein like 5
1.82755	C1orf61	chromosome 1 open reading frame 61
1.82708	MYO1E	myosin IE
1.82434	KDR	kinase insert domain receptor (a type III receptor tyrosine kinase)
1.81964	UGCG	UDP-glucose ceramide glucosyltransferase
1.81298	PTGER4	prostaglandin E receptor 4 (subtype EP4)
1.81258	FAM133B|BICC1	family with sequence similarity 133, member B | bicaudal C homolog 1 (Drosophila)
1.81248	TIMP3	TIMP metallopeptidase inhibitor 3 (Sorsby fundus dystrophy, pseudoinflammatory)
1.81119	ALDH1A3	aldehyde dehydrogenase 1 family, member A3
1.81018	DDEF1|C4orf38	development and differentiation enhancing factor 1 | chromosome 4 open reading frame 38
1.80906	CNNM1	cyclin M1
1.80746	LHFP	lipoma HMGIC fusion partner
1.80629	CR2	complement component (3d/Epstein Barr virus) receptor 2
1.80552	PIM1	pim-1 oncogene
1.80132	PDE4B	phosphodiesterase 4B, cAMP-specific (phosphodiesterase E4 dunce homolog, Drosophila)
1.79529	ETV1	ets variant gene 1
1.79518	PYGL	phosphorylase, glycogen; liver (Hers disease, glycogen storage disease type VI)
1.79249	RASGEF1A	RasGEF domain family, member 1A
1.7912	MT4	metallothionein 4
1.79026	SLC34A2	solute carrier family 34 (sodium phosphate), member 2
1.78976	CNKSR2	connector enhancer of kinase suppressor of Ras 2
1.78561	PHLDA1	pleckstrin homology-like domain, family A, member 1
1.78254	TP63	tumor protein p63
1.77457	AGPAT9	1-acylglycerol-3-phosphate O-acyltransferase 9
1.77335	ABHD7	abhydrolase domain containing 7
1.77261	CCDC3	coiled-coil domain containing 3
1.76879	RP3-377H14.5	hypothetical protein FLJ35429
1.76697	DPYSL5	dihydropyrimidinase-like 5
1.76627	TNFSF18	tumor necrosis factor (ligand) superfamily, member 18
1.76417	LOX	lysyl oxidase
1.76169	PAQR8	progestin and adipoQ receptor family member VIII
1.76084	C8orf53	chromosome 8 open reading frame 53
1.75947	SGCB	sarcoglycan, beta (43kDa dystrophin-associated glycoprotein)
1.75881	ATAD2	ATPase family, AAA domain containing 2
1.7587	MALT1	mucosa associated lymphoid tissue lymphoma translocation gene 1
1.75723	TNFAIP3	tumor necrosis factor, alpha-induced protein 3
1.75255	GNA15	guanine nucleotide binding protein (G protein), alpha 15 (Gq class)
1.75057	GNAZ	guanine nucleotide binding protein (G protein), alpha z polypeptide
1.75032	AGPAT5	1-acylglycerol-3-phosphate O-acyltransferase 5 (lysophosphatidic acid acyltransferase, epsilon)
1.74918	DGKD	diacylglycerol kinase, delta 130kDa
1.74857	DENND3|C8orf60	DENN/MADD domain containing 3 | chromosome 8 open reading frame 60
1.74845	SLC1A4	solute carrier family 1 (glutamate/neutral amino acid transporter), member 4
1.7479	TMEM22	transmembrane protein 22
1.74709	HDAC9	histone deacetylase 9
1.74382	EIF3E	eukaryotic translation initiation factor 3, subunit E
1.74167	PFKP	phosphofructokinase, platelet
1.73452	FAM5B	family with sequence similarity 5, member B
1.72817	SMOC1	SPARC related modular calcium binding 1
1.72692	NPAS2	neuronal PAS domain protein 2
1.72297	AFAP1L1	actin filament associated protein 1-like 1
1.72182	GPR44	G protein-coupled receptor 44
1.7214	RGS2	regulator of G-protein signaling 2, 24kDa
1.72054	TLX3	T-cell leukemia homeobox 3
1.71728	CAV2	caveolin 2
1.71596	CYP2S1	cytochrome P450, family 2, subfamily S, polypeptide 1
1.71256	SAV1	salvador homolog 1 (Drosophila)
1.71086	COL12A1	collagen, type XII, alpha 1
1.71025	OR2A14	olfactory receptor, family 2, subfamily A, member 14
1.70278	APOBEC3F|APOBEC3G	apolipoprotein B mRNA editing enzyme, catalytic polypeptide-like 3F | apolipoprotein B mRNA editing enzyme, catalytic polypeptide-like 3G
1.70274	SOCS2	suppressor of cytokine signaling 2
1.70254	GCNT1	glucosaminyl (N-acetyl) transferase 1, core 2 (beta-1,6-N-acetylglucosaminyltransferase)
1.69987	IL13RA2	interleukin 13 receptor, alpha 2
1.69863	GLIS3	GLIS family zinc finger 3
1.69749	FGL1	fibrinogen-like 1
1.69378	DPYSL2	dihydropyrimidinase-like 2
1.69206	COL4A2	collagen, type IV, alpha 2
1.69105	NOG	noggin
1.69083	ITGA9	integrin, alpha 9
1.69058	SOD2	superoxide dismutase 2, mitochondrial
1.68871	GOLT1A	golgi transport 1 homolog A (S. cerevisiae)
1.68867	LYPD1	LY6/PLAUR domain containing 1
1.68806	ALOX12	arachidonate 12-lipoxygenase
1.68736	OR13J1	olfactory receptor, family 13, subfamily J, member 1
1.68705	VNN1	vanin 1
1.68681	ROS1	c-ros oncogene 1 , receptor tyrosine kinase
1.68412	SIRPG|LOC100131600	signal-regulatory protein gamma | hypothetical protein LOC100131600
1.68343	IER3	immediate early response 3
1.68282	DUSP5	dual specificity phosphatase 5
1.68031	PLA2G7	phospholipase A2, group VII (platelet-activating factor acetylhydrolase, plasma)
1.67974	LGR6	leucine-rich repeat-containing G protein-coupled receptor 6
1.67739	SAMD4A	sterile alpha motif domain containing 4A
1.67691	UPP1	uridine phosphorylase 1
1.67599	BTG1|LOC256021	B-cell translocation gene 1, anti-proliferative | hypothetical protein LOC256021
1.6744	IL1R2	interleukin 1 receptor, type II
1.67339	ARNTL2	aryl hydrocarbon receptor nuclear translocator-like 2
1.67095	KRT34	keratin 34
1.67062	MGC16075
1.66656	RHBDF2	rhomboid 5 homolog 2 (Drosophila)
1.66343	FBP1	fructose-1,6-bisphosphatase 1
1.66196	FAM46A|LOC100131508	family with sequence similarity 46, member A | PRO2122
1.65971	SOSTDC1	sclerostin domain containing 1
1.65937	LHX5	LIM homeobox 5
1.65924	KCNQ1	potassium voltage-gated channel, KQT-like subfamily, member 1
1.65686	RGS16	regulator of G-protein signaling 16
1.65424	PTRF	polymerase I and transcript release factor
1.65288	MAOA	monoamine oxidase A
1.65122	DKFZP564O0823
1.65107	FRMD3	FERM domain containing 3
1.65065	FSD1	fibronectin type III and SPRY domain containing 1
1.64837	CD68|EIF4A1	CD68 molecule | eukaryotic translation initiation factor 4A, isoform 1
1.64671	NOV	nephroblastoma overexpressed gene
1.64617	BMP2	bone morphogenetic protein 2
1.64489	ANKRD1	ankyrin repeat domain 1 (cardiac muscle)
1.64398	CPVL	carboxypeptidase, vitellogenic-like
1.64107	ANK1	ankyrin 1, erythrocytic
1.6408	AKR1B1	aldo-keto reductase family 1, member B1 (aldose reductase)
1.64048	TOP1MT	topoisomerase (DNA) I, mitochondrial
1.64006	NEU2	sialidase 2 (cytosolic sialidase)
1.63948	CXXC4	CXXC finger 4
1.63416	FAM49B	family with sequence similarity 49, member B
1.63198	CEMP1	cementum protein 1
1.62777	STXBP1	syntaxin binding protein 1
1.62757	FAM70B	family with sequence similarity 70, member B
1.62697	PDE1C	phosphodiesterase 1C, calmodulin-dependent 70kDa
1.62623	SULT1E1	sulfotransferase family 1E, estrogen-preferring, member 1
1.62563	GAL	galanin prepropeptide
1.62435	PTK2B
1.62258	MMP24	matrix metallopeptidase 24 (membrane-inserted)
1.62082	BMP5	bone morphogenetic protein 5
1.62028	ANXA1	annexin A1
1.61769	LST1	leukocyte specific transcript 1
1.61702	EPS8	epidermal growth factor receptor pathway substrate 8
1.61609	MOBKL2B	MOB1, Mps One Binder kinase activator-like 2B (yeast)
1.6156	BMP6	bone morphogenetic protein 6
1.61387	NUAK2	NUAK family, SNF1-like kinase, 2
1.61348	SMOX	spermine oxidase
1.61123	FEV
1.61081	BIN2	bridging integrator 2
1.61017	CMTM7	CKLF-like MARVEL transmembrane domain containing 7
1.60823	EDN1	endothelin 1
1.60785	PRSS3|TRY6|PRSS2|LOC100134294	protease, serine, 3 | trypsinogen C | protease, serine, 2 (trypsin 2) | hypothetical protein LOC100134294
1.60657	NALCN	sodium leak channel, non-selective
1.60608	NR2F1	nuclear receptor subfamily 2, group F, member 1
1.60592	APOBEC3C|APOBEC3D	apolipoprotein B mRNA editing enzyme, catalytic polypeptide-like 3C | apolipoprotein B mRNA editing enzyme, catalytic polypeptide-like 3D
1.60409	SLC25A32|LOC100131102|LOC257152	solute carrier family 25, member 32 | hypothetical protein LOC100131102 | hypothetical protein LOC257152
1.60394	PTPRH	protein tyrosine phosphatase, receptor type, H
1.60252	TMEM45B	transmembrane protein 45B
1.60085	BVES	blood vessel epicardial substance
1.59994	TK1	thymidine kinase 1, soluble
1.59919	PALM	paralemmin
1.59915	PANX2	pannexin 2
1.59913	RASGEF1C	RasGEF domain family, member 1C
1.59812	NFAM1	NFAT activating protein with ITAM motif 1
1.59686	MUM1L1	melanoma associated antigen (mutated) 1-like 1
1.59497	AZIN1	antizyme inhibitor 1
1.59313	JAG2	jagged 2
1.59302	S100P	S100 calcium binding protein P
1.59193	EIF2C2|LOC286109	eukaryotic translation initiation factor 2C, 2 | hypothetical protein LOC286109
1.59081	MICB|XXbac-BPG181B23.1|HLA-B|HLA-C|MICA	MHC class I polypeptide-related sequence B | MHC class I polypeptide-related sequence A | major histocompatibility complex, class I, B | major histocompatibility complex, class I, C
1.58945	CHAC1	ChaC, cation transport regulator homolog 1 (E. coli)
1.58916	FLJ36031
1.58694	UBE2E3|UBE2E4P	ubiquitin-conjugating enzyme E2E 3 (UBC4/5 homolog, yeast) | ubiquitin-conjugating enzyme E2E 4 pseudogene
1.58692	OR7D4	olfactory receptor, family 7, subfamily D, member 4
1.58644	CD83|LOC100128517	CD83 molecule | hypothetical protein LOC100128517
1.58504	FGF8	fibroblast growth factor 8 (androgen-induced)
1.58492	PRRX2	paired related homeobox 2
1.58465	XK	X-linked Kx blood group (McLeod syndrome)
1.58235	RASSF2	Ras association (RalGDS/AF-6) domain family member 2
1.58029	ADAMTS4	ADAM metallopeptidase with thrombospondin type 1 motif, 4
1.57977	ZNRF4	zinc and ring finger 4
1.57942	KRT16	keratin 16 (focal non-epidermolytic palmoplantar keratoderma)
1.57848	IHH	Indian hedgehog homolog (Drosophila)
1.57783	ITGB2	integrin, beta 2 (complement component 3 receptor 3 and 4 subunit)
1.57614	CLCF1	cardiotrophin-like cytokine factor 1
1.57567	DDIT3	DNA-damage-inducible transcript 3
1.5756	SLC6A6	solute carrier family 6 (neurotransmitter transporter, taurine), member 6
1.57442	SQSTM1	sequestosome 1
1.57388	IGFL4	IGF-like family member 4
1.5734	RASSF8	Ras association (RalGDS/AF-6) domain family (N-terminal) member 8
1.57244	STMN4	stathmin-like 4
1.57119	C9orf32	chromosome 9 open reading frame 32
1.57089	HRK	harakiri, BCL2 interacting protein (contains only BH3 domain)
1.57038	DSCC1	defective in sister chromatid cohesion 1 homolog (S. cerevisiae)
1.56893	BOP1	block of proliferation 1
1.5682	C6orf15	chromosome 6 open reading frame 15
1.56676	MED30	mediator complex subunit 30
1.56634	ASAM	adipocyte-specific adhesion molecule
1.56596	HSPG2	heparan sulfate proteoglycan 2
1.56536	SLC43A1	solute carrier family 43, member 1
1.56529	ALPK2	alpha-kinase 2
1.56372	SFXN3	sideroflexin 3
1.56315	FCN1	ficolin (collagen/fibrinogen domain containing) 1
1.56295	EBAG9	estrogen receptor binding site associated, antigen, 9
1.56245	HPDL	4-hydroxyphenylpyruvate dioxygenase-like
1.56148	MGC23985	similar to AVLV472
1.55861	PPM1H	protein phosphatase 1H (PP2C domain containing)
1.55848	PAPPA	pregnancy-associated plasma protein A, pappalysin 1
1.55614	ZMAT4	zinc finger, matrin type 4
1.55521	COL15A1	collagen, type XV, alpha 1
1.55481	LOC404266|LOC100130740	hypothetical LOC404266 | similar to hCG2042068
1.55471	SGPP2	sphingosine-1-phosphate phosphotase 2
1.55334	RAD21
1.55325	TNFRSF10B	tumor necrosis factor receptor superfamily, member 10b
1.55316	SIRPB1	signal-regulatory protein beta 1
1.55252	ILVBL	ilvB (bacterial acetolactate synthase)-like
1.55244	ADRA1B	adrenergic, alpha-1B-, receptor
1.55132	STK10	serine/threonine kinase 10
1.5507	OR56B1	olfactory receptor, family 56, subfamily B, member 1
1.54859	PTGIS	prostaglandin I2 (prostacyclin) synthase
1.54811	PRSS23	protease, serine, 23
1.54775	SAA4	serum amyloid A4, constitutive
1.54562	ITGA6	integrin, alpha 6
1.54559	C4orf18	chromosome 4 open reading frame 18
1.54474	RPS4X	ribosomal protein S4, X-linked
1.54405	FLJ45121
1.54332	SLFN5	schlafen family member 5
1.54265	BIRC5	baculoviral IAP repeat-containing 5 (survivin)
1.54249	SPEM1	spermatid maturation 1
1.54108	COMMD5	COMM domain containing 5
1.54041	ALDH3B1	aldehyde dehydrogenase 3 family, member B1
1.54012	ALPPL2	alkaline phosphatase, placental-like 2 | alkaline phosphatase, placental (Regan isozyme)
1.53911	CUEDC1	CUE domain containing 1
1.53909	PTPRG	protein tyrosine phosphatase, receptor type, G
1.53836	LIPG	lipase, endothelial
1.53613	CYYR1	cysteine/tyrosine-rich 1
1.53587	NEDD4L	neural precursor cell expressed, developmentally down-regulated 4-like
1.53534	STAT4	signal transducer and activator of transcription 4
1.53511	DUSP1	dual specificity phosphatase 1
1.53452	TUBB2B|TUBB2A	tubulin, beta 2B | tubulin, beta 2A
1.53451	IFNGR2	interferon gamma receptor 2 (interferon gamma transducer 1)
1.53239	CEBPE	CCAAT/enhancer binding protein (C/EBP), epsilon
1.53095	FCER1A	Fc fragment of IgE, high affinity I, receptor for; alpha polypeptide
1.53026	ADCY7	adenylate cyclase 7
1.53006	IRAK3	interleukin-1 receptor-associated kinase 3
1.52922	FUT1	fucosyltransferase 1 (galactoside 2-alpha-L-fucosyltransferase, H blood group)
1.52883	PLEC1	plectin 1, intermediate filament binding protein 500kDa
1.5279	FXN	frataxin
1.52527	GDA	guanine deaminase
1.52493	NFE2L3	nuclear factor (erythroid-derived 2)-like 3
1.52239	TNNT1	troponin T type 1 (skeletal, slow)
1.52087	ANGPTL2	angiopoietin-like 2
1.52049	NEFH	neurofilament, heavy polypeptide 200kDa
1.52025	ACCN3	amiloride-sensitive cation channel 3
1.52021	CPNE7	copine VII
1.51877	CHRAC1	chromatin accessibility complex 1
1.51632	PLCD3|LOC100129115	phospholipase C, delta 3 | hypothetical protein LOC100129115
1.51611	WNT9A	wingless-type MMTV integration site family, member 9A
1.51488	PTPLA	protein tyrosine phosphatase-like (proline instead of catalytic arginine), member A
1.5148	GNAI1	guanine nucleotide binding protein (G protein), alpha inhibiting activity polypeptide 1
1.51448	GGNBP1	gametogenetin binding protein 1
1.51381	COL4A3	collagen, type IV, alpha 3 (Goodpasture antigen)
1.51297	EIF3H	eukaryotic translation initiation factor 3, subunit H
1.51273	FMNL1	formin-like 1
1.51252	WDR67	WD repeat domain 67
1.51242	TNNT2	troponin T type 2 (cardiac)
1.51035	C9orf114	chromosome 9 open reading frame 114
1.50927	VAV2	vav 2 guanine nucleotide exchange factor
1.50593	SLC39A4	solute carrier family 39 (zinc transporter), member 4
1.50519	ASB6	ankyrin repeat and SOCS box-containing 6
1.50284	KAAG1	kidney associated antigen 1
1.50122	PMAIP1	phorbol-12-myristate-13-acetate-induced protein 1

## Sheet: 231-468 Overlap-UP
Table S2
Overlap of Upregulated genes between pcDNA and HER2+ve in both cell lines
Gene Symbol
C10orf81
CASP2
CCDC69
CDH1
COBLL1
CTSH
FKBP5|LOC285847
FLJ43692
FNBP1L
KAL1
KIAA1161
LRIG1
PQLC3
PTGS1
SCARA3
SELENBP1
TMEM87B
TRIB2

## Sheet: 231-468 Overlap-DOWN
Table S2
Overlap of Upregulated genes between pcDNA and HER2+ve in both cell lines
Gene Symbol
AGPAT5
AGPAT9
AHNAK2
ALDH1A3
C8orf53
CA9
CTSB
DKFZP564O0823
DPYSL2
DUSP1
EDN1
EIF3E
ERRFI1
EXOSC2
GDF15
GNA15
GPRC5A
IRAK3
KRTAP2-4|KRTAP2-1|LOC644350|LOC728285|LOC728934|LOC730755|KAP2.1B|LOC728943|KRTAP2-2
LOX
LOXL2|ENTPD4
NOG
NOV
NRK
PAPPA
PRSS23
RGS2
TMEM45B
TNFRSF10D
TNFRSF11B
XK
