# Supplementary material for: Genomic Insights into Triple-Negative and HER2-Positive Breast Cancers Using Isogenic Model Systems
Source: PLoS One. 2013 Sep 23;8(9):e74993. doi: 10.1371/journal.pone.0074993 (PMC3781103; doi:10.1371/journal.pone.0074993)
Supplement: Table S4 — Deregulated genes in TNBC compared to HER2+ in GPL96 super-dataset. (XLSX) [file pone.0074993.s006.xlsx]

## Sheet: TNBC vs HER-2pos Up
Table S4
Upregulated genes in TNBC compared to HER2+ in GPL96 super-dataset
Gene_ID	Fold change	Log Fold change	Regulation	Gene Symbol
58916_at,219545_at|65987	1.52445	0.608285	up	KCTD14
200600_at|4478	1.57843	0.658494	up	MSN
200762_at|1808	1.60534	0.682876	up	DPYSL2
200824_at|2950	1.64882	0.721434	up	GSTP1
200827_at|5351	1.50132	0.586232	up	PLOD1
200934_at|7913	1.65254	0.724682	up	DEK
201030_x_at,213564_x_at|3945	2.06434	1.04568	up	LDHB
201215_at|5358	1.70592	0.770554	up	PLS3
201387_s_at|7345	1.98208	0.987014	up	UCHL1
201564_s_at,210933_s_at|6624	1.66198	0.732905	up	FSCN1
201587_s_at|3654	1.58859	0.667743	up	IRAK1
201795_at|3930	1.55233	0.634434	up	LBR
201820_at|3852	2.46259	1.30018	up	KRT5
202035_s_at,202036_s_at,202037_s_at|6422	3.59007	1.84401	up	SFRP1
202073_at,202074_s_at|10133	1.5263	0.610039	up	OPTN
202132_at,202133_at,202134_s_at|25937	1.56615	0.647221	up	WWTR1
202146_at,202147_s_at|3475	1.55905	0.64067	up	IFRD1
202234_s_at,202235_at,202236_s_at,209900_s_at|6566	1.74181	0.800587	up	SLC16A1
202274_at|72	1.6199	0.695903	up	ACTG2
202336_s_at,212958_x_at,214620_x_at|5066	1.65152	0.723795	up	PAM
202341_s_at,202342_s_at,214248_s_at,214249_at,215945_s_at|23321	1.62502	0.700456	up	TRIM2
202345_s_at|2171	2.29356	1.19759	up	FABP5
202376_at|12	1.83976	0.879519	up	SERPINA3
202388_at|5997	1.80163	0.849306	up	RGS2
202412_s_at,202413_s_at|7398	1.55036	0.632608	up	USP1
202430_s_at,202446_s_at|5359	1.58755	0.666804	up	PLSCR1
202431_s_at|4609	2.55369	1.35258	up	MYC
202504_at,211001_at,211002_s_at|23650	1.51044	0.594972	up	TRIM29
202579_x_at,209786_at,209787_s_at|10473	1.58696	0.666265	up	HMGN4
202580_x_at|2305	1.50593	0.590655	up	FOXM1
202589_at,217684_at|7298	1.63155	0.70624	up	TYMS
202625_at,202626_s_at,210754_s_at|4067	1.513	0.597414	up	LYN
202647_s_at|4893	1.57076	0.651467	up	NRAS
202854_at|3251	1.51903	0.603151	up	HPRT1
202870_s_at|991	1.50798	0.592616	up	CDC20
202965_s_at,202966_at,217387_at|827	1.54829	0.63068	up	CAPN6
203074_at|244	1.67573	0.744791	up	ANXA8///ANXA8L1///ANXA8L2
203074_at|653145	1.67573	0.744791	up	ANXA8///ANXA8L1///ANXA8L2
203074_at|728113	1.67573	0.744791	up	ANXA8///ANXA8L1///ANXA8L2
203120_at|7159	1.517	0.601221	up	TP53BP2
203126_at|3613	1.63935	0.713128	up	IMPA2
203263_s_at,203264_s_at|23229	1.55166	0.633812	up	ARHGEF9
203638_s_at,203639_s_at,208225_at,208228_s_at,208229_at,208234_x_at,211398_at,211399_at,211400_at,211401_s_at|2263	1.51282	0.59724	up	FGFR2
203705_s_at,203706_s_at|8324	1.95411	0.966515	up	FZD7
203712_at|9933	1.525	0.608805	up	KIAA0020
203921_at|9435	1.5269	0.610608	up	CHST2
204030_s_at|100505385	1.70516	0.769904	up	SCHIP1///IQCJ-SCHIP1
204030_s_at|29970	1.70516	0.769904	up	SCHIP1///IQCJ-SCHIP1
204060_s_at,204061_at|5613	1.51512	0.599428	up	PRKY///PRKX
204146_at|10635	1.56274	0.644079	up	RAD51AP1
204162_at|10403	1.50778	0.592429	up	NDC80
204203_at|1054	1.60407	0.681738	up	CEBPG
204259_at|4316	3.43561	1.78057	up	MMP7
204268_at|6273	1.70822	0.77249	up	S100A2
204285_s_at,204286_s_at|5366	2.00538	1.00388	up	PMAIP1
204304_s_at|8842	1.97938	0.985049	up	PROM1
204521_at|29902	1.54382	0.626504	up	C12orf24
204580_at|4321	1.75611	0.812387	up	MMP12
204688_at|8910	1.66471	0.735272	up	SGCE
204724_s_at|1299	2.18875	1.13011	up	COL9A3
204733_at|5653	1.87783	0.909065	up	KLK6
204734_at|3866	1.93588	0.952992	up	KRT15
204750_s_at,204751_x_at|1824	1.63943	0.713197	up	DSC2
204855_at|5268	3.15381	1.65709	up	SERPINB5
204885_s_at|10232	2.06154	1.04372	up	MSLN
204992_s_at|5217	1.68398	0.751878	up	PFN2
205029_s_at,205030_at,216192_at|2173	2.10774	1.0757	up	FABP7
205044_at|2568	5.88699	2.55753	up	GABRP
205051_s_at|3815	1.70559	0.770273	up	KIT
205097_at|1836	1.58273	0.662412	up	SLC26A2
205120_s_at,205121_at|6443	1.65973	0.730947	up	SGCB
205157_s_at,212236_x_at|3872	2.03676	1.02627	up	KRT17
205174_s_at|25797	1.60595	0.683429	up	QPCT
205229_s_at|1690	1.61968	0.695708	up	COCH
205334_at|6271	2.0814	1.05756	up	S100A1
205350_at|1381	2.39894	1.2624	up	CRABP1
205428_s_at|794	1.68578	0.753417	up	CALB2
205440_s_at|4886	1.775	0.827816	up	NPY1R
205475_at|11341	2.9281	1.54996	up	SCRG1
205487_s_at,215729_s_at|51442	1.92157	0.942284	up	VGLL1
205548_s_at,213134_x_at,215425_at|10950	1.50632	0.59103	up	BTG3
205573_s_at|51375	1.55696	0.638735	up	SNX7
205590_at|10125	1.51615	0.60041	up	RASGRP1
205595_at|1830	1.5801	0.66002	up	DSG3
205681_at|597	1.57964	0.659594	up	BCL2A1
205724_at,221854_at|5317	1.56447	0.645674	up	PKP1
205778_at|5650	1.55257	0.634657	up	KLK7
205819_at|8685	1.60852	0.685738	up	MARCO
205961_s_at,209337_at,210758_at|11168	1.59556	0.674058	up	PSIP1
206032_at,206033_s_at|1825	1.68884	0.756035	up	DSC3
206157_at|5806	2.47207	1.30572	up	PTX3
206373_at|7545	2.24353	1.16577	up	ZIC1
206453_s_at,214278_s_at,214279_s_at|57447	1.63056	0.705372	up	NDRG2
206560_s_at|8190	2.58875	1.37226	up	MIA
207030_s_at,211126_s_at|1466	1.6954	0.761623	up	CSRP2
207039_at,209644_x_at,211156_at|1029	1.94103	0.956819	up	CDKN2A
208103_s_at,221505_at|81611	2.01749	1.01256	up	ANP32E
208358_s_at|7368	1.50213	0.587011	up	UGT8
209043_at|9061	1.6653	0.735785	up	PAPSS1
209126_x_at,213680_at,214580_x_at|3854	2.28802	1.1941	up	KRT6C///KRT6A///KRT6B
209167_at,209168_at,209169_at,209170_s_at|2824	1.78222	0.833678	up	GPM6B
209184_s_at,209185_s_at|8660	1.65597	0.727673	up	IRS2
209191_at|84617	1.74141	0.800255	up	TUBB6
209213_at|873	1.53115	0.614619	up	CBR1
209227_at,209228_x_at,213423_x_at|7991	1.57149	0.65213	up	TUSC3
209283_at|1410	3.05007	1.60884	up	CRYAB
209291_at,209292_at,209293_x_at|3400	1.93518	0.952466	up	ID4
209351_at|3861	2.60984	1.38396	up	KRT14
209386_at,209387_s_at,215033_at,215034_s_at|4071	1.97643	0.982896	up	TM4SF1
209395_at,209396_s_at,216546_s_at|1116	2.04029	1.02877	up	CHI3L1
209397_at,210153_s_at,210154_at|4200	1.50651	0.591209	up	ME2
209406_at|9532	1.57175	0.652371	up	BAG2
209504_s_at|58473	1.94673	0.961051	up	PLEKHB1
209686_at|6285	1.61821	0.6944	up	S100B
209792_s_at,215808_at|5655	1.54834	0.630719	up	KLK10
209800_at|3868	2.74544	1.45704	up	KRT16
209842_at,209843_s_at|6663	1.99182	0.99409	up	SOX10
209875_s_at|6696	1.91454	0.936998	up	SPP1
210024_s_at|10477	1.58519	0.664657	up	UBE2E3
210147_at|419	2.01633	1.01173	up	ART3
210347_s_at,219497_s_at,219498_s_at|53335	1.52306	0.606968	up	BCL11A
210605_s_at|4240	1.88936	0.917901	up	MFGE8
210692_s_at,213113_s_at|29015	1.5806	0.660472	up	SLC43A3
212110_at|23516	1.65301	0.725099	up	SLC39A14
212154_at,212157_at,212158_at|6383	1.79202	0.841586	up	SDC2
212190_at|5270	1.86586	0.89984	up	SERPINE2
212730_at,214304_x_at|23336	2.10805	1.07591	up	SYNM
212771_at|221061	2.29562	1.19888	up	FAM171A1
212816_s_at|875	1.65198	0.724193	up	CBS
213005_s_at,216762_at,216763_at|23189	1.5807	0.660565	up	KANK1
213060_s_at|1117	2.00478	1.00344	up	CHI3L2
213122_at|85453	1.8501	0.887601	up	TSPYL5
213170_at|2882	1.72122	0.78343	up	GPX7
213260_at|2296	2.1952	1.13435	up	FOXC1
213338_at|25907	2.28168	1.1901	up	TMEM158
213456_at|25928	1.62169	0.697499	up	SOSTDC1
213492_at,217404_s_at|1280	1.91386	0.936485	up	COL2A1
213906_at|4603	2.73275	1.45036	up	MYBL1
214051_at|286527	1.50336	0.588188	up	TMSB15B
214844_s_at|55816	1.60083	0.678824	up	DOK5
217897_at|53826	1.63599	0.710165	up	FXYD6
217901_at|1829	1.5646	0.645796	up	DSG2
217963_s_at|27018	1.53917	0.622148	up	NGFRAP1
218319_at|57162	1.53767	0.62075	up	PELI1
218331_s_at|54906	1.64464	0.717769	up	C10orf18
218723_s_at|28984	1.52461	0.60844	up	C13orf15
218823_s_at|54793	1.53352	0.616851	up	KCTD9
218824_at|55228	1.81483	0.859831	up	PNMAL1
218847_at|10644	1.83042	0.872171	up	IGF2BP2
218868_at|57180	1.7471	0.80496	up	ACTR3B
218877_s_at|60487	1.5044	0.589193	up	TRMT11
218963_s_at|25984	2.79731	1.48404	up	KRT23
219148_at|55872	1.68389	0.7518	up	PBK
219225_at|79605	1.61301	0.689759	up	PGBD5
219295_s_at|26577	1.66299	0.733777	up	PCOLCE2
219415_at|57348	1.84836	0.886242	up	TTYH1
219582_at|79627	1.79861	0.846884	up	OGFRL1
219615_s_at|8645	1.64995	0.722423	up	KCNK5
219654_at|9200	1.57543	0.655745	up	PTPLA
219684_at|64108	1.64402	0.717224	up	RTP4
219735_s_at|29842	1.64425	0.717429	up	TFCP2L1
219768_at|79679	1.90691	0.931238	up	VTCN1
219795_at|11254	1.94755	0.961662	up	SLC6A14
219863_at|51191	1.51352	0.597906	up	HERC5
219974_x_at|55862	1.55877	0.640408	up	ECHDC1
220177_s_at|64699	1.61975	0.695768	up	TMPRSS3
220196_at|94025	1.60235	0.680191	up	MUC16
220238_s_at,220239_at|55975	1.52166	0.605643	up	KLHL7
220425_x_at|152015	3.20518	1.6804	up	ROPN1B
220559_at|2019	3.75597	1.90919	up	EN1
220624_s_at,220625_s_at|2001	3.43394	1.77987	up	ELF5
220979_s_at|81849	1.59729	0.675627	up	ST6GALNAC5
221016_s_at|83439	1.75802	0.813952	up	TCF7L1
221185_s_at|84223	1.78695	0.837498	up	IQCG
221675_s_at|56994	1.63514	0.709413	up	CHPT1
222039_at|146909	1.50914	0.593725	up	KIF18B
222242_s_at|25818	1.80344	0.850748	up	KLK5

## Sheet: TNBC vs HER-2pos Down
Table S4
Downregulated genes in TNBC compared to HER2+ in GPL96 super-dataset
Gene_ID	Fold change	Log Fold change	Regulation	Gene Symbol
200029_at|6143	-1.78366	-0.834843	down	RPL19
37117_at,205980_s_at|23779	-1.88864	-0.917345	down	PRR5-ARHGAP8///ARHGAP8
37117_at,205980_s_at|553158	-1.88864	-0.917345	down	PRR5-ARHGAP8///ARHGAP8
46323_at,221732_at|124583	-1.5816	-0.661385	down	CANT1
51158_at,221880_s_at,222085_at|400451	-1.69378	-0.760243	down	FAM174B
55616_at,221811_at|93210	-5.88549	-2.55716	down	PGAP3
200618_at|3927	-1.83393	-0.87494	down	LASP1
200670_at|7494	-2.57351	-1.36374	down	XBP1
200831_s_at,200832_s_at,211162_x_at,211708_s_at|6319	-1.5085	-0.593112	down	SCD
200862_at|1718	-2.32914	-1.2198	down	DHCR24
201116_s_at,201117_s_at|1363	-1.85242	-0.889409	down	CPE
201130_s_at,201131_s_at|999	-1.63425	-0.708626	down	CDH1
201286_at,201287_s_at|6382	-1.57708	-0.657257	down	SDC1
201349_at|9368	-1.77336	-0.826487	down	SLC9A3R1
201388_at|5709	-3.843	-1.94223	down	PSMD3
201400_at|5691	-1.63994	-0.71364	down	PSMB3
201425_at|217	-1.54435	-0.627003	down	ALDH2
201467_s_at,201468_s_at,210519_s_at|1728	-1.99106	-0.993535	down	NQO1
201525_at|347	-2.82067	-1.49604	down	APOD
201568_at|27089	-1.53191	-0.615329	down	UQCRQ
201596_x_at|3875	-2.78792	-1.47919	down	KRT18
201631_s_at|8870	-1.7996	-0.84768	down	IER3
201645_at,216005_at|3371	-1.50653	-0.591231	down	TNC
201650_at|3880	-1.86058	-0.895754	down	KRT19
201841_s_at|3315	-1.61567	-0.692137	down	HSPB1
201884_at,217291_at|1048	-1.95388	-0.96634	down	CEACAM5
201887_at,201888_s_at,210904_s_at,211612_s_at|3597	-1.58156	-0.66135	down	IL13RA1
201931_at|2108	-1.71268	-0.776259	down	ETFA
201939_at|10769	-1.9038	-0.928881	down	PLK2
201940_at,201941_at,201942_s_at,201943_s_at|1362	-1.69565	-0.761842	down	CPD
201951_at,201952_at|214	-2.06369	-1.04523	down	ALCAM
201953_at|10519	-1.59701	-0.675375	down	CIB1
202016_at|4232	-1.53972	-0.622671	down	MEST
202039_at|399687	-1.60851	-0.685722	down	TIAF1///MYO18A
202039_at|9220	-1.60851	-0.685722	down	TIAF1///MYO18A
202275_at|2539	-1.84249	-0.881658	down	G6PD
202454_s_at,215638_at|2065	-1.51292	-0.597331	down	ERBB3
202525_at|5652	-1.63437	-0.708737	down	PRSS8
202528_at|2582	-1.7112	-0.775012	down	GALE
202554_s_at|2947	-2.34144	-1.2274	down	GSTM3
202575_at|1382	-1.62409	-0.699629	down	CRABP2
202599_s_at,202600_s_at|8204	-1.50091	-0.585839	down	NRIP1
202687_s_at,202688_at,214329_x_at|8743	-1.59716	-0.675508	down	TNFSF10
202704_at|10140	-1.93773	-0.954369	down	TOB1
202712_s_at|1159	-1.51346	-0.597852	down	CKMT1A///CKMT1B
202712_s_at|548596	-1.51346	-0.597852	down	CKMT1A///CKMT1B
202718_at|3485	-1.52987	-0.613413	down	IGFBP2
202862_at|2184	-1.58104	-0.660875	down	FAH
202908_at|7466	-1.7397	-0.798842	down	WFS1
202917_s_at,214370_at|6279	-2.76516	-1.46736	down	S100A8
202991_at|10948	-3.57334	-1.83727	down	STARD3
203108_at|9052	-1.74233	-0.801017	down	GPRC5A
203343_at|7358	-1.60822	-0.685465	down	UGDH
203431_s_at,210791_s_at|9743	-1.65896	-0.730281	down	ARHGAP32
203453_at,215026_x_at,217264_s_at|6337	-1.72078	-0.78306	down	SCNN1A
203474_at|10788	-1.71833	-0.781006	down	IQGAP2
203496_s_at,203497_at|5469	-2.70958	-1.43807	down	MED1
203535_at|6280	-2.42568	-1.27839	down	S100A9
203571_s_at|10974	-2.37124	-1.24564	down	C10orf116
203618_at,203619_s_at|23017	-1.64618	-0.719124	down	FAIM2
203713_s_at|3993	-1.62367	-0.699261	down	LLGL2
203739_at|7764	-1.50624	-0.590956	down	ZNF217
203740_at|10200	-1.58215	-0.661889	down	MPHOSPH6
203757_s_at,211657_at|4680	-7.77313	-2.9585	down	CEACAM6
203771_s_at,203772_at,203773_x_at,211729_x_at|644	-1.56761	-0.648569	down	BLVRA
203788_s_at,203789_s_at|10512	-1.9748	-0.981703	down	SEMA3C
203792_x_at,203793_x_at,213551_x_at,214239_x_at|7703	-1.65235	-0.72452	down	PCGF2
203824_at|7103	-1.98276	-0.987507	down	TSPAN8
203963_at,204508_s_at,204509_at,210735_s_at,214164_x_at,215867_x_at|771	-1.97501	-0.981858	down	CA12
204014_at,204015_s_at|1846	-4.15727	-2.05564	down	DUSP4
204044_at|23475	-1.69737	-0.763304	down	QPRT
204070_at|5920	-1.6794	-0.74795	down	RARRES3
204351_at|6286	-2.07732	-1.05473	down	S100P
204364_s_at,204365_s_at|65055	-1.72923	-0.790131	down	REEP1
204404_at|6558	-1.58653	-0.66587	down	SLC12A2
204462_s_at|6567	-1.51143	-0.59591	down	SLC16A2
204485_s_at|10040	-1.85238	-0.889377	down	TOM1L1
204540_at|1917	-1.72252	-0.784524	down	EEF1A2
204579_at,211237_s_at|2264	-1.84208	-0.881333	down	FGFR4
204602_at|22943	-1.64209	-0.715536	down	DKK1
204607_at|3158	-1.66666	-0.736959	down	HMGCS2
204623_at|7033	-4.35087	-2.1213	down	TFF3
204667_at|3169	-4.67176	-2.22397	down	FOXA1
204678_s_at,204679_at|3775	-1.53244	-0.615831	down	KCNK1
204798_at,215152_at|4602	-1.52101	-0.605025	down	MYB
204913_s_at,204914_s_at,204915_s_at|6664	-1.95849	-0.969738	down	SOX11
204941_s_at,204942_s_at|222	-2.58165	-1.36829	down	ALDH3B2
204975_at|2013	-1.61341	-0.690112	down	EMP2
204988_at,216238_s_at|2244	-2.27495	-1.18583	down	FGB
205009_at|7031	-2.99212	-1.58117	down	TFF1
205065_at,205066_s_at|5167	-1.7516	-0.808673	down	ENPP1
205081_at|1396	-3.15019	-1.65544	down	CRIP1
205150_s_at,205151_s_at|9865	-1.98345	-0.988015	down	TRIL
205258_at|3625	-1.63941	-0.713178	down	INHBB
205306_x_at,205307_s_at,211138_s_at|8564	-2.62868	-1.39434	down	KMO
205364_at|8309	-2.64475	-1.40313	down	ACOX2
205376_at|8821	-1.8428	-0.881897	down	INPP4B
205453_at|3212	-1.7273	-0.78852	down	HOXB2
205594_at|22834	-1.52702	-0.610723	down	ZNF652
205597_at|80736	-2.23714	-1.16166	down	SLC44A4
205613_at|51760	-1.81391	-0.859105	down	SYT17
205780_at|638	-2.04419	-1.03153	down	BIK
205808_at,207284_s_at,209135_at,210896_s_at|444	-1.74929	-0.80677	down	ASPH
205830_at|1047	-1.50346	-0.58829	down	CLGN
205843_x_at,209522_s_at|1384	-1.6921	-0.758814	down	CRAT
205879_x_at,211421_s_at,215771_x_at|5979	-1.50917	-0.593759	down	RET
205916_at|6278	-4.93787	-2.30389	down	S100A7
205979_at|4246	-2.0215	-1.01543	down	SCGB2A1
206043_s_at,214798_at|9914	-1.54888	-0.631225	down	ATP2C2
206059_at|7644	-1.63007	-0.704932	down	ZNF91
206164_at,206165_s_at,206166_s_at,217528_at|9635	-3.19105	-1.67403	down	CLCA2
206302_s_at,212181_s_at,212182_at|440672	-1.60925	-0.68639	down	NUDT4///NUDT4P1
206378_at|4250	-9.60442	-3.2637	down	SCGB2A2
206463_s_at,214079_at|10202	-1.81592	-0.860698	down	DHRS2
206509_at|5304	-4.20599	-2.07244	down	PIP
206561_s_at|57016	-2.05262	-1.03747	down	AKR1B10
206565_x_at,215043_s_at|11039	-1.51037	-0.594904	down	SMA5///SMA4
206793_at|5409	-3.4385	-1.78178	down	PNMT
206799_at|10647	-3.42458	-1.77593	down	SCGB1D2
207001_x_at,208763_s_at|1831	-1.57342	-0.653901	down	TSC22D3
207130_at,209048_s_at,209049_s_at,214795_at|23613	-1.64322	-0.716525	down	ZMYND8
207163_s_at|207	-1.53608	-0.619257	down	AKT1
207357_s_at,212256_at|55568	-1.91655	-0.938509	down	GALNT10
207521_s_at,207522_s_at,213036_x_at,213042_s_at|489	-1.51681	-0.601039	down	ATP2A3
207655_s_at|29760	-1.52362	-0.607507	down	BLNK
207802_at|10321	-3.51858	-1.81499	down	CRISP3
207842_s_at|22794	-1.96165	-0.972069	down	CASC3
207843_x_at,209366_x_at,215726_s_at,217021_at|1528	-1.94711	-0.961335	down	CYB5A
207847_s_at,211695_x_at,213693_s_at|4582	-1.66275	-0.733568	down	MUC1
207986_x_at,209163_at,209164_s_at,210816_s_at,217200_x_at|1534	-1.59982	-0.677909	down	CYB561
208083_s_at,208084_at|3694	-1.86947	-0.902626	down	ITGB6
208161_s_at,209641_s_at,214979_at|8714	-1.86806	-0.90154	down	ABCC3
208451_s_at,214428_x_at|100509001	-2.05312	-1.03782	down	C4A///C4B///LOC100509001
208451_s_at,214428_x_at|720	-2.05312	-1.03782	down	C4A///C4B///LOC100509001
208451_s_at,214428_x_at|721	-2.05312	-1.03782	down	C4A///C4B///LOC100509001
208682_s_at,213627_at|10916	-1.5685	-0.649385	down	MAGED2
208690_s_at|9124	-1.52272	-0.606647	down	PDLIM1
208872_s_at,208873_s_at|7905	-1.63826	-0.712164	down	REEP5
208891_at,208892_s_at,208893_s_at|1848	-2.4887	-1.31539	down	DUSP6
208933_s_at,208934_s_at,208935_s_at,208936_x_at,210731_s_at,210732_s_at|3964	-1.53308	-0.616434	down	LGALS8
208978_at|1397	-1.91731	-0.939086	down	CRIP2
208997_s_at,208998_at|7351	-1.75157	-0.80865	down	UCP2
209008_x_at,216821_at|3856	-1.90005	-0.926037	down	KRT8
209016_s_at,214031_s_at|3855	-1.76094	-0.816349	down	KRT7
209114_at|10103	-1.67565	-0.744717	down	TSPAN1
209146_at|6307	-1.75251	-0.809421	down	SC4MOL
209173_at|10551	-10.4229	-3.38168	down	AGR2
209309_at,217014_s_at|563	-2.18973	-1.13075	down	AZGP1
209343_at|80303	-1.55302	-0.635073	down	EFHD1
209365_s_at|1893	-1.62989	-0.704775	down	ECM1
209457_at|1847	-1.81315	-0.858502	down	DUSP5
209602_s_at,209603_at,209604_s_at|2625	-2.42687	-1.2791	down	GATA3
209616_s_at|1066	-1.70139	-0.766716	down	CES1
209696_at|2203	-1.89286	-0.920566	down	FBP1
209802_at,209803_s_at|7262	-1.67579	-0.744838	down	PHLDA2
210056_at|27289	-1.65797	-0.729417	down	RND1
210130_s_at|7108	-1.61502	-0.691552	down	TM7SF2
210761_s_at|2886	-6.44123	-2.68734	down	GRB7
210930_s_at,216836_s_at|2064	-13.5019	-3.75509	down	ERBB2
211026_s_at|11343	-1.77027	-0.823973	down	MGLL
211110_s_at,211621_at|367	-2.31964	-1.2139	down	AR
211596_s_at|26018	-1.53924	-0.622214	down	LRIG1
211652_s_at,214461_at|3929	-1.57437	-0.654776	down	LBP
211682_x_at|54490	-1.99853	-0.998942	down	UGT2B28
212049_at,212050_at,212051_at|147179	-1.58623	-0.665602	down	WIPF2
212056_at,212057_at|23199	-2.01217	-1.00875	down	KIAA0182
212099_at|388	-2.48649	-1.31411	down	RHOB
212218_s_at,217006_x_at|2194	-2.09765	-1.06877	down	FASN
212325_at,212327_at,212328_at|22998	-1.77528	-0.828043	down	LIMCH1
212442_s_at,212446_s_at|253782	-1.74811	-0.805796	down	LASS6
212444_at	-1.63293	-0.707464	down
212458_at,212466_at,214026_s_at|200734	-1.98127	-0.986426	down	SPRED2
212460_at,213508_at|171546	-2.02978	-1.02132	down	C14orf147
212510_at|23171	-1.81396	-0.85914	down	GPD1L
212543_at|202	-1.51852	-0.602669	down	AIM1
212637_s_at,212638_s_at|11059	-1.59903	-0.677197	down	WWP1
212692_s_at,214109_at|987	-1.53921	-0.622194	down	LRBA
212708_at|339287	-2.54152	-1.34569	down	MSL1
212956_at,212960_at|23158	-1.90819	-0.932206	down	TBC1D9
213043_s_at|9862	-3.24683	-1.69903	down	MED24
213059_at,213498_at|90993	-1.54308	-0.625811	down	CREB3L1
213089_at|100272216	-1.56915	-0.649987	down	LOC100272216
213230_at|30850	-1.53978	-0.622724	down	CDR2L
213441_x_at,213442_x_at,214403_x_at,214404_x_at,220192_x_at|25803	-2.06599	-1.04683	down	SPDEF
213557_at,219226_at|51755	-2.99081	-1.58054	down	CDK12
213605_s_at	-1.51483	-0.599153	down
214203_s_at|5625	-2.14725	-1.10249	down	PRODH
214243_s_at,217276_x_at,217284_x_at|253190	-2.35386	-1.23503	down	SERHL2///SERHL
214243_s_at|94009	-2.82801	-1.49979	down	SERHL2///SERHL
214294_at,214295_at|57235	-1.60731	-0.68465	down	KIAA0485
214440_at|9	-1.53584	-0.61903	down	NAT1
214451_at,215686_x_at|7021	-4.43651	-2.14942	down	TFAP2B
214774_x_at,215108_x_at,216623_x_at|27324	-4.64246	-2.21489	down	TOX3
214858_at|100130449	-2.53658	-1.34289	down	PP14571
215043_s_at|11042	-1.53669	-0.61983	down	SMA5///SMA4
215145_s_at,219300_s_at,219301_s_at,219302_s_at|26047	-1.87931	-0.910203	down	CNTNAP2
215380_s_at|79017	-1.53951	-0.622474	down	GGCT
215465_at|26154	-1.73769	-0.797168	down	ABCA12
215501_s_at,221563_at|11221	-1.73651	-0.796194	down	DUSP10
215659_at,219233_s_at|55876	-3.10112	-1.63279	down	GSDMB
215696_s_at|9919	-1.85625	-0.892391	down	SEC16A
217892_s_at|51474	-1.71994	-0.782358	down	LIMA1
217973_at|51181	-1.60194	-0.679819	down	DCXR
217979_at|27075	-1.79251	-0.841981	down	TSPAN13
218025_s_at|10455	-1.59348	-0.672176	down	PECI
218035_s_at|54502	-1.74276	-0.801377	down	RBM47
218086_at|56654	-1.79247	-0.841951	down	NPDC1
218145_at|57761	-1.63716	-0.711198	down	TRIB3
218164_at|64847	-1.62735	-0.702525	down	SPATA20
218204_s_at|79443	-1.60228	-0.68013	down	FYCO1
218211_s_at|79083	-4.02665	-2.00958	down	MLPH
218237_s_at|81539	-1.54114	-0.624002	down	SLC38A1
218309_at|55450	-2.89534	-1.53373	down	CAMK2N1
218313_s_at|51809	-3.67541	-1.87791	down	GALNT7
218409_s_at|64215	-1.5748	-0.655171	down	DNAJC1
218530_at|29109	-1.56475	-0.645928	down	FHOD1
218546_at|79762	-2.15249	-1.10601	down	C1orf115
218640_s_at|79666	-2.03944	-1.02817	down	PLEKHF2
218677_at|57402	-2.00715	-1.00515	down	S100A14
218693_at|23555	-1.56088	-0.642359	down	TSPAN15
218806_s_at,218807_at|10451	-1.90184	-0.927395	down	VAV3
218844_at|80221	-1.60402	-0.681692	down	ACSF2
218858_at|64798	-1.50088	-0.585804	down	DEPDC6
218931_at|64284	-1.52956	-0.613115	down	RAB17
218959_at|3226	-1.67564	-0.744711	down	HOXC10
218976_at|56521	-1.69801	-0.763842	down	DNAJC12
219051_x_at|79006	-1.56515	-0.646302	down	METRN
219127_at|79170	-1.73267	-0.792999	down	PRR15L
219288_at|57415	-2.48881	-1.31546	down	C3orf14
219327_s_at|55890	-1.68676	-0.754257	down	GPRC5C
219429_at|79152	-1.80373	-0.850987	down	FA2H
219468_s_at|404093	-1.64044	-0.714086	down	CUEDC1
219572_at|93664	-2.23513	-1.16036	down	CADPS2
219580_s_at|79838	-3.25242	-1.70151	down	TMC5
219612_s_at|2266	-3.14891	-1.65485	down	FGG
219648_at|55686	-1.65559	-0.727346	down	MREG
219734_at|54847	-2.06607	-1.04689	down	SIDT1
219797_at|11320	-1.68038	-0.748785	down	MGAT4A
219956_at|11226	-2.63897	-1.39998	down	GALNT6
220149_at|79919	-1.90058	-0.92644	down	C2orf54
220293_at|79820	-1.95271	-0.965481	down	CATSPERB
220318_at|55040	-1.76081	-0.816241	down	EPN3
220414_at|51806	-1.52115	-0.605166	down	CALML5
220983_s_at,221489_s_at|81848	-1.50634	-0.591046	down	SPRY4
220990_s_at|406991	-1.5608	-0.642285	down	TMEM49///MIR21
220990_s_at|81671	-1.5608	-0.642285	down	TMEM49///MIR21
221024_s_at|81031	-3.77772	-1.91752	down	SLC2A10
221576_at,221577_x_at|9518	-1.76807	-0.822175	down	GDF15
221646_s_at|79844	-1.6798	-0.748286	down	ZDHHC11
221802_s_at|57698	-1.60554	-0.683056	down	KIAA1598
221865_at|203197	-1.5422	-0.624991	down	C9orf91
221874_at|57535	-1.70038	-0.765855	down	KIAA1324
221927_s_at|83451	-1.52515	-0.608949	down	ABHD11
222231_s_at|55379	-1.5408	-0.623684	down	LRRC59
222258_s_at|23677	-2.13203	-1.09223	down	SH3BP4
