# Supplementary material for: Genomic Insights into Triple-Negative and HER2-Positive Breast Cancers Using Isogenic Model Systems
Source: PLoS One. 2013 Sep 23;8(9):e74993. doi: 10.1371/journal.pone.0074993 (PMC3781103; doi:10.1371/journal.pone.0074993)
Supplement: Table S5 — Deregulated genes in TNBC compared to HER2+ in GPL570 super-dataset. (XLSX) [file pone.0074993.s007.xlsx]

## Sheet: TNBC vs HER-2+ve Up
Table S5
Upregulated genes in TNBC compared to HER2+ in GPL570 super-dataset
Gene_ID	Fold change	Log Fold change	Regulation	Gene Symbol
200600_at|4478	1.66513	0.735631	up	MSN
200632_s_at|10397	1.68857	0.7558	up	NDRG1
200762_at|1808	1.53479	0.61804	up	DPYSL2
200790_at|4953	1.91663	0.938574	up	ODC1
200824_at|2950	1.94796	0.961962	up	GSTP1
200934_at|7913	1.64886	0.721467	up	DEK
201012_at,233011_at|301	1.58023	0.660131	up	ANXA1
201030_x_at,213564_x_at|3945	2.33746	1.22494	up	LDHB
201160_s_at,201161_s_at,228634_s_at|8531	1.69671	0.762737	up	CSDA
201196_s_at,201197_at|262	1.63982	0.713534	up	AMD1
201215_at|5358	1.71808	0.780801	up	PLS3
201300_s_at,215707_s_at,1556190_s_at|5621	1.57222	0.652804	up	LOC100507516///PRNP
201313_at|2026	1.57831	0.658378	up	ENO2
201325_s_at,213895_at|2012	1.50855	0.593159	up	EMP1
201387_s_at,1555834_at|7345	2.44814	1.29169	up	UCHL1
201564_s_at,210933_s_at|6624	2.13599	1.0949	up	FSCN1
201587_s_at,1555784_s_at|3654	1.6198	0.695819	up	IRAK1
201718_s_at,201719_s_at|2037	1.78952	0.839573	up	EPB41L2
201795_at|3930	1.84597	0.884379	up	LBR
201810_s_at|9467	1.53129	0.614747	up	SH3BP5
201819_at,215834_x_at,232421_at,1552256_a_at|949	2.06035	1.04289	up	SCARB1
201820_at|3852	4.17784	2.06276	up	KRT5
201983_s_at,201984_s_at,210984_x_at,211607_x_at,224999_at|1956	1.58601	0.6654	up	EGFR
202035_s_at,202036_s_at,202037_s_at,228413_s_at|6422	5.48139	2.45454	up	SFRP1
202132_at,202133_at,202134_s_at|25937	1.73336	0.793574	up	WWTR1
202234_s_at,202235_at,202236_s_at,209900_s_at,1557918_s_at|6566	2.48688	1.31434	up	SLC16A1
202267_at,207517_at|3918	1.73485	0.79481	up	LAMC2
202274_at|72	2.37708	1.24919	up	ACTG2
202336_s_at,212958_x_at,214620_x_at|5066	1.68429	0.752144	up	PAM
202341_s_at,202342_s_at,214248_s_at,214249_at,215945_s_at,243945_at|23321	1.89616	0.923082	up	TRIM2
202345_s_at|2171	2.88208	1.52711	up	FABP5
202376_at|12	1.83955	0.879352	up	SERPINA3
202388_at|5997	1.70709	0.771542	up	RGS2
202431_s_at|4609	3.24588	1.69861	up	MYC
202440_s_at|6764	1.50333	0.588165	up	ST5
202504_at,211002_s_at|23650	2.07282	1.05159	up	TRIM29
202579_x_at,209786_at,209787_s_at|10473	1.87745	0.908773	up	HMGN4
202580_x_at|2305	1.58175	0.661522	up	FOXM1
202589_at,217684_at,1554696_s_at|7298	1.69022	0.757207	up	TYMS
202619_s_at,202620_s_at|5352	1.58858	0.667734	up	PLOD2
202625_at,202626_s_at,210754_s_at|4067	1.65063	0.723021	up	LYN
202813_at|6894	1.56312	0.644431	up	TARBP1
202965_s_at,202966_at|827	2.13759	1.09598	up	CAPN6
203068_at|9903	1.59687	0.675246	up	KLHL21
203074_at|244	2.46802	1.30335	up	ANXA8///ANXA8L1///ANXA8L2
203074_at|653145	2.46802	1.30335	up	ANXA8///ANXA8L1///ANXA8L2
203074_at|728113	2.46802	1.30335	up	ANXA8///ANXA8L1///ANXA8L2
203120_at|7159	1.59952	0.677636	up	TP53BP2
203126_at|3613	2.11633	1.08156	up	IMPA2
203157_s_at,203158_s_at,203159_at,211414_at,221510_s_at,223079_s_at|2744	1.65381	0.725792	up	GLS
203240_at|8857	1.51548	0.599774	up	FCGBP
203263_s_at,203264_s_at|23229	1.94766	0.961744	up	ARHGEF9
203400_s_at,214063_s_at|7018	1.81554	0.860396	up	TF
203627_at,203628_at,225330_at,243358_at|3480	1.65244	0.724594	up	IGF1R
203636_at,203637_s_at|4281	2.18492	1.12758	up	MID1
203697_at|2487	1.66041	0.731544	up	FRZB
203705_s_at,203706_s_at|8324	2.46975	1.30437	up	FZD7
203712_at|9933	1.60193	0.679807	up	KIAA0020
203797_at,203798_s_at|7447	1.7988	0.847036	up	VSNL1
203819_s_at,203820_s_at,216493_s_at|10643	2.18001	1.12434	up	IGF2BP3
203881_s_at,207660_at,208086_s_at|1756	1.71936	0.781875	up	DMD
203892_at,1553089_a_at,1552261_at|10406	1.64602	0.718985	up	WFDC2
203909_at|10479	1.83173	0.873205	up	SLC9A6
203921_at|9435	1.95127	0.964413	up	CHST2
204030_s_at|100505385	2.0017	1.00123	up	SCHIP1///IQCJ-SCHIP1
204030_s_at|29970	2.0017	1.00123	up	SCHIP1///IQCJ-SCHIP1
204041_at|4129	1.97334	0.980636	up	MAOB
204060_s_at,204061_at|5613	1.79516	0.844116	up	PRKY///PRKX
204060_s_at,206279_at|5616	1.60466	0.682265	up	PRKY///PRKX
204086_at|23532	2.2817	1.19011	up	PRAME
204146_at|10635	1.59655	0.674956	up	RAD51AP1
204159_at,211792_s_at|1031	1.60721	0.684563	up	CDKN2C
204162_at|10403	1.57152	0.652158	up	NDC80
204197_s_at,204198_s_at|864	1.55861	0.64026	up	RUNX3
204259_at|4316	4.02117	2.00761	up	MMP7
204268_at|6273	2.85474	1.51336	up	S100A2
204286_s_at|5366	2.56579	1.3594	up	PMAIP1
204304_s_at|8842	2.22983	1.15693	up	PROM1
204401_at|3783	1.60692	0.684295	up	KCNN4
204437_s_at|2348	1.81123	0.856972	up	FOLR1
204469_at|5803	2.02788	1.01997	up	PTPRZ1
204521_at|29902	2.16663	1.11545	up	C12orf24
204556_s_at,204557_s_at|22873	1.5402	0.623117	up	DZIP1
204580_at|4321	1.75812	0.814031	up	MMP12
204613_at|5336	1.63343	0.707905	up	PLCG2
204614_at|5055	1.62504	0.700478	up	SERPINB2
204688_at|8910	1.73672	0.796366	up	SGCE
204699_s_at,204700_x_at,214193_s_at|27042	1.50595	0.590676	up	C1orf107
204702_s_at,236471_at|9603	1.60968	0.686771	up	NFE2L3
204712_at|11197	1.748	0.805705	up	WIF1
204720_s_at|9829	1.68783	0.755166	up	DNAJC6
204724_s_at|1299	2.49271	1.31771	up	COL9A3
204725_s_at,211063_s_at,229895_s_at|4690	1.53277	0.616143	up	NCK1
204731_at,226625_at|7049	1.68209	0.750259	up	TGFBR3
204733_at|5653	2.47065	1.30489	up	KLK6
204734_at|3866	2.21841	1.14953	up	KRT15
204748_at,1554997_a_at|5743	1.63815	0.712069	up	PTGS2
204750_s_at,204751_x_at,226817_at|1824	1.89434	0.921695	up	DSC2
204855_at,1555551_at|5268	4.42068	2.14427	up	SERPINB5
204885_s_at|10232	2.33774	1.22512	up	MSLN
204992_s_at|5217	1.52974	0.613282	up	PFN2
205005_s_at,205006_s_at,215069_at,215743_at|9397	1.55726	0.63901	up	NMT2
205029_s_at,205030_at,216192_at|2173	3.41539	1.77205	up	FABP7
205044_at|2568	13.8238	3.78908	up	GABRP
205051_s_at|3815	2.07397	1.0524	up	KIT
205097_at,224959_at,224963_at|1836	2.10161	1.0715	up	SLC26A2
205111_s_at,205112_at,214159_at|51196	1.61849	0.694652	up	PLCE1
205120_s_at,205121_at,228584_at|6443	1.73087	0.791494	up	SGCB
205157_s_at,212236_x_at|3872	3.32505	1.73338	up	KRT17
205174_s_at|25797	2.06461	1.04587	up	QPCT
205204_at|4828	1.5275	0.611171	up	NMB
205289_at,205290_s_at|650	1.62824	0.703313	up	BMP2
205334_at|6271	2.79813	1.48446	up	S100A1
205347_s_at|11013	1.54026	0.623175	up	TMSB15A
205349_at|2769	1.56515	0.646299	up	GNA15
205350_at|1381	3.16189	1.66079	up	CRABP1
205403_at,211372_s_at|7850	1.74479	0.803057	up	IL1R2
205428_s_at|794	1.82323	0.866494	up	CALB2
205429_s_at|51678	1.53112	0.614586	up	MPP6
205440_s_at|4886	2.48913	1.31564	up	NPY1R
205475_at|11341	4.77227	2.25468	up	SCRG1
205485_at|6261	1.76286	0.81792	up	RYR1
205487_s_at,215729_s_at|51442	2.48876	1.31543	up	VGLL1
205490_x_at,215243_s_at|2707	1.54759	0.630019	up	GJB3
205503_at,226282_at,242321_at,244533_at|5784	1.75341	0.810165	up	PTPN14
205541_s_at|23708	1.66045	0.731573	up	GSPT2
205543_at|22824	1.6175	0.693766	up	HSPA4L
205548_s_at,213134_x_at,215425_at,1556213_a_at|10950	1.75797	0.813908	up	BTG3
205557_at,244231_at|671	1.75539	0.811788	up	BPI///LOC149684
205569_at|27074	1.62217	0.697921	up	LAMP3
205590_at|10125	1.91128	0.934536	up	RASGRP1
205593_s_at|5152	1.74394	0.802349	up	PDE9A
205595_at,235075_at|1830	2.95178	1.56159	up	DSG3
205603_s_at,205726_at,217246_s_at|1730	1.6059	0.683386	up	DIAPH2
205606_at,34697_at,225745_at|4040	1.80189	0.849515	up	LRP6
205608_s_at,205609_at|284	1.68418	0.752046	up	ANGPT1
205668_at|4065	1.50801	0.592646	up	LY75
205671_s_at|3112	1.51478	0.599112	up	HLA-DOB
205724_at,221854_at|5317	2.56988	1.3617	up	PKP1
205743_at|6769	1.66419	0.734822	up	STAC
205771_s_at|9465	1.60459	0.682201	up	AKAP7
205778_at,239381_at|5650	1.99905	0.999315	up	KLK7
205816_at,211488_s_at,226189_at,242982_x_at|3696	2.33289	1.22212	up	ITGB8
205819_at|8685	1.52624	0.609977	up	MARCO
205861_at,232739_at|6689	1.59467	0.673254	up	SPIB
205891_at|136	1.56177	0.643183	up	ADORA2B
205926_at,222062_at|9466	1.77869	0.830815	up	IL27RA
205961_s_at,209337_at,210758_at,1554933_at|11168	1.92452	0.944499	up	PSIP1
206002_at|10149	2.08106	1.05732	up	GPR64
206009_at,227297_at,1555336_a_at|3680	1.65593	0.727641	up	ITGA9
206018_at|2290	1.53251	0.615894	up	FOXG1
206032_at,206033_s_at|1825	3.34872	1.74361	up	DSC3
206157_at|5806	3.69064	1.88387	up	PTX3
206276_at|8581	1.5077	0.59235	up	LY6D
206307_s_at|2297	1.5994	0.677533	up	FOXD1
206373_at,236896_at|7545	3.3766	1.75557	up	ZIC1
206453_s_at,214278_s_at,214279_s_at|57447	2.07691	1.05444	up	NDRG2
206498_at|4948	1.56916	0.649988	up	OCA2
206538_at,225185_at|22808	1.71586	0.778932	up	MRAS
206560_s_at|8190	3.67133	1.8763	up	MIA
206634_at,242054_s_at,244288_s_at|6496	1.53362	0.61694	up	SIX3
206642_at|1828	1.66245	0.73331	up	DSG1
206838_at|9095	1.5121	0.596552	up	TBX19
206870_at,210771_at,223437_at,223438_s_at,226978_at,244689_at,1558631_at,1560981_a_at|5465	1.70107	0.766442	up	PPARA
206873_at|765	1.50863	0.593244	up	CA6
206898_at,235639_at,1555403_a_at|28513	1.70057	0.76602	up	CDH19
206953_s_at|23266	1.73195	0.792397	up	LPHN2
206971_at,206972_s_at,214104_at,230369_at,232350_x_at,235961_at|23432	1.56357	0.644848	up	GPR161
206999_at|3595	1.81477	0.859786	up	IL12RB2
207002_s_at,207943_x_at,209318_x_at|5325	1.84687	0.885084	up	PLAGL1
207039_at,209644_x_at,211156_at|1029	2.20008	1.13755	up	CDKN2A
207143_at,224847_at,224848_at,224851_at,231198_at,235287_at,243000_at|1021	2.20124	1.13831	up	CDK6
207414_s_at,210553_x_at,211262_at,242662_at|5046	1.50307	0.587915	up	PCSK6
207547_s_at,209074_s_at|11170	1.74209	0.800816	up	FAM107A
208047_s_at,209272_at,211139_s_at|4664	1.67434	0.743595	up	NAB1
208078_s_at|150094	1.60125	0.679196	up	SIK1
208103_s_at,221505_at,229128_s_at|81611	2.42424	1.27753	up	ANP32E
208165_s_at|10279	1.58457	0.664096	up	PRSS16
208252_s_at,209834_at,32094_at|9469	1.77883	0.830926	up	CHST3
208358_s_at,228956_at|7368	3.54431	1.8255	up	UGT8
208370_s_at,215253_s_at,215254_at|1827	1.57565	0.655948	up	RCAN1
208427_s_at,228260_at|1993	1.63932	0.713096	up	ELAVL2
208454_s_at|10404	1.73973	0.79886	up	PGCP
208460_at,228563_at,228776_at,243502_at|10052	1.5472	0.629657	up	GJC1
208607_s_at,214456_x_at|6288	1.69586	0.762017	up	SAA2///SAA1
208607_s_at,214456_x_at|6289	1.69586	0.762017	up	SAA2///SAA1
209043_at|9061	1.75482	0.81132	up	PAPSS1
209126_x_at,213680_at,214580_x_at|3854	3.39768	1.76455	up	KRT6C///KRT6A///KRT6B
209167_at,209168_at,209169_at,209170_s_at|2824	2.09953	1.07007	up	GPM6B
209191_at|84617	1.98043	0.985814	up	TUBB6
209211_at,209212_s_at|688	2.05157	1.03673	up	KLF5
209213_at|873	1.592	0.670845	up	CBR1
209228_x_at,213423_x_at,232770_at|7991	2.47952	1.31006	up	TUSC3
209283_at|1410	4.40143	2.13797	up	CRYAB
209289_at,209290_s_at,211466_at,211467_s_at,213029_at,213032_at,213033_s_at,230291_s_at,233304_at|4781	1.5467	0.629192	up	NFIB
209291_at,209292_at,209293_x_at,226933_s_at|3400	2.75462	1.46185	up	ID4
209386_at,209387_s_at,215033_at,215034_s_at,238168_at|4071	2.03757	1.02685	up	TM4SF1
209395_at,209396_s_at,216546_s_at|1116	2.80758	1.48932	up	CHI3L1
209397_at,210153_s_at,210154_at|4200	1.65147	0.723753	up	ME2
209406_at,230879_at|9532	1.90978	0.933403	up	BAG2
209504_s_at,229046_s_at,229047_at|58473	1.7973	0.845828	up	PLEKHB1
209535_s_at	1.58712	0.666408	up
209686_at|6285	2.54223	1.3461	up	S100B
209708_at,243697_at,1554474_a_at|26002	1.534	0.6173	up	MOXD1
209781_s_at|10656	1.51637	0.600624	up	KHDRBS3
209792_s_at,215808_at|5655	2.84256	1.50719	up	KLK10
209800_at|3868	3.11872	1.64096	up	KRT16
209807_s_at,227400_at,228278_at|4784	2.0108	1.00777	up	NFIX
209815_at,1555520_at|5727	1.51618	0.600444	up	PTCH1
209842_at,209843_s_at|6663	2.73388	1.45095	up	SOX10
210015_s_at,225540_at|4133	2.68402	1.4244	up	MAP2
210073_at,1569788_at|6489	1.61128	0.688204	up	ST8SIA1
210074_at|1515	1.57791	0.658018	up	CTSL2
210136_at,225407_at,225408_at,228938_at,1554544_a_at|4155	1.61769	0.693934	up	MBP
210145_at|5321	2.06933	1.04917	up	PLA2G4A
210147_at|419	4.61882	2.20752	up	ART3
210176_at|7096	1.62996	0.704834	up	TLR1
210347_s_at,219497_s_at,219498_s_at,222891_s_at,1559078_at|53335	2.90878	1.54041	up	BCL11A
210473_s_at,1555122_at|166647	1.59209	0.670926	up	GPR125
210546_x_at,211674_x_at,217339_x_at|1485	1.51244	0.596876	up	CTAG1B///CTAG1A
210546_x_at,211674_x_at,217339_x_at|246100	1.51244	0.596876	up	CTAG1B///CTAG1A
210605_s_at|4240	2.13455	1.09393	up	MFGE8
210683_at|4902	1.64176	0.715241	up	NRTN
210692_s_at,213113_s_at|29015	1.75103	0.8082	up	SLC43A3
210942_s_at,213335_s_at,213355_at|10402	1.61098	0.687934	up	ST3GAL6
211020_at,230788_at|2651	1.62541	0.700806	up	GCNT2
211084_x_at,218236_s_at,222565_s_at,242549_at,1554910_at|23683	1.6017	0.679599	up	PRKD3
211623_s_at|2091	1.53748	0.620564	up	FBL
211726_s_at,228268_at|2327	2.07553	1.05348	up	FMO2
212110_at,1555434_a_at|23516	1.76357	0.818496	up	SLC39A14
212154_at,212157_at,212158_at|6383	2.07314	1.05182	up	SDC2
212190_at,227487_s_at|5270	2.06016	1.04276	up	SERPINE2
212272_at,212274_at,212276_at|23175	1.696	0.762139	up	LPIN1
212531_at|3934	1.63468	0.709012	up	LCN2
212607_at,219393_s_at,222880_at,224229_s_at,242876_at|10000	1.70548	0.770179	up	AKT3
212650_at,212653_s_at|23301	1.55641	0.638225	up	EHBP1
212719_at|23239	1.6841	0.751979	up	PHLPP1
212730_at|23336	3.07031	1.61838	up	SYNM
212771_at|221061	2.82481	1.49816	up	FAM171A1
212816_s_at,240517_at,1553972_a_at|875	1.74475	0.803024	up	CBS
213005_s_at,238789_at|23189	1.8041	0.85128	up	LOC100505905///KANK1
213060_s_at|1117	3.13394	1.64798	up	CHI3L2
213122_at|85453	1.90197	0.927492	up	TSPYL5
213156_at	1.67181	0.741408	up
213170_at|2882	1.98268	0.987449	up	GPX7
213256_at|115123	2.03015	1.02159	up	2013-03-03
213260_at,1553613_s_at|2296	4.68095	2.2268	up	FOXC1
213262_at|26278	1.66167	0.732634	up	SACS
213338_at|25907	2.83569	1.5037	up	TMEM158
213456_at|25928	2.39235	1.25843	up	SOSTDC1
213484_at	1.52517	0.608966	up
213492_at,217404_s_at|1280	2.1155	1.081	up	COL2A1
213547_at|23066	1.84974	0.887321	up	CAND2
213707_s_at|1749	1.62631	0.701598	up	DLX5
213906_at,231268_at|4603	2.52389	1.33565	up	LOC645895///MYBL1
214240_at|51083	2.04201	1.02999	up	GAL
214520_at,239058_at|2303	1.51599	0.600257	up	FOXC2
214596_at,242488_at,1553705_a_at,1559633_a_at,1559634_at,1564339_a_at|1131	1.69603	0.762159	up	CHRM3
214651_s_at|3205	1.79108	0.840832	up	HOXA10///HOXA9
214797_s_at|5129	1.59608	0.674531	up	CDK18
214838_at|375035	1.62592	0.701258	up	SFT2D2
214844_s_at,1554863_s_at|55816	1.67062	0.740386	up	DOK5
215106_at,215107_s_at,235651_at|55001	1.90552	0.930184	up	TTC22
215150_at,227309_at|55432	1.65526	0.727058	up	YOD1
216226_at,235020_at|6875	1.6829	0.750951	up	TAF4B
216587_s_at,224325_at,227405_s_at|8325	1.55429	0.636254	up	FZD8
217546_at|4499	1.891	0.919148	up	MT1M
217897_at|53826	2.05124	1.0365	up	FXYD6
217901_at,1553105_s_at|1829	1.65804	0.729482	up	DSG2
217996_at,217997_at,217998_at,217999_s_at,218000_s_at,225842_at|22822	1.62726	0.702441	up	PHLDA1
218094_s_at|55861	1.80362	0.850896	up	SYS1///DBNDD2///SYS1-DBNDD2
218094_s_at|767557	1.80362	0.850896	up	SYS1///DBNDD2///SYS1-DBNDD2
218096_at,232007_at|55326	1.58711	0.666404	up	AGPAT5
218136_s_at,218978_s_at,221920_s_at,222528_s_at,222529_at,226179_at,226928_x_at,228527_s_at,242335_at|51312	1.6702	0.740018	up	SLC25A37
218168_s_at,222542_x_at|56997	1.51241	0.596848	up	ADCK3
218319_at,232213_at,232304_at|57162	1.68679	0.754279	up	PELI1
218651_s_at,236565_s_at|55323	1.75987	0.815465	up	LARP6
218678_at,229346_at|10763	1.82072	0.864509	up	NES
218717_s_at|55214	1.57385	0.654297	up	LEPREL1
218723_s_at,228193_s_at|28984	1.59275	0.671516	up	C13orf15
218772_x_at,222735_at,222736_s_at|55151	1.56625	0.647312	up	TMEM38B
218796_at,60474_at,229545_at,1557334_a_at|55612	2.20582	1.14131	up	FERMT1
218823_s_at|54793	1.93366	0.951331	up	KCTD9
218824_at|55228	1.9754	0.982142	up	PNMAL1
218847_at,223963_s_at|10644	1.80792	0.854334	up	IGF2BP2
218862_at|79754	1.77699	0.829434	up	ASB13
218868_at,1555487_a_at|57180	2.42127	1.27576	up	ACTR3B///LOC100290215
218898_at|79850	1.7701	0.823829	up	FAM57A
218904_s_at,222781_s_at|55071	1.50379	0.588608	up	C9orf40
218963_s_at|25984	3.76441	1.91242	up	KRT23
218997_at,231041_at|64425	1.58137	0.661172	up	POLR1E
219054_at|79614	2.04709	1.03358	up	C5orf23
219148_at|55872	1.79335	0.842655	up	PBK
219182_at,64900_at|79583	1.5339	0.617201	up	TMEM231
219225_at|79605	2.56092	1.35666	up	PGBD5
219230_at|55273	1.52544	0.609224	up	TMEM100
219255_x_at,224156_x_at,224361_s_at|55540	1.50845	0.593067	up	IL17RB
219265_at,226844_at,229568_at|79817	1.80922	0.855369	up	MOBKL2B
219295_s_at|26577	2.0605	1.04299	up	PCOLCE2
219298_at|79746	1.51975	0.603831	up	ECHDC3
219415_at|57348	2.20554	1.14113	up	TTYH1
219489_s_at|64359	1.51576	0.600039	up	NXN
219522_at|24147	1.73274	0.793053	up	FJX1
219532_at|6785	1.61289	0.689648	up	ELOVL4
219545_at,58916_at|65987	1.63148	0.706183	up	KCTD14
219582_at,226810_at,238469_at|79627	2.01465	1.01053	up	OGFRL1
219615_s_at|8645	2.24714	1.16809	up	KCNK5
219654_at|9200	2.05992	1.04259	up	PTPLA
219684_at|64108	1.65874	0.730088	up	RTP4
219735_s_at,227642_at,229341_at|29842	3.10424	1.63424	up	TFCP2L1
219740_at,235343_at|79805	1.76073	0.816172	up	VASH2
219789_at,219790_s_at|4883	2.01511	1.01086	up	NPR3
219795_at|11254	2.05006	1.03567	up	SLC6A14
219800_s_at,222931_s_at|79896	1.70307	0.768138	up	THNSL1
219825_at|56603	1.75743	0.813463	up	CYP26B1
219855_at|55190	1.57307	0.653585	up	NUDT11
219863_at|51191	1.60569	0.683194	up	HERC5
219867_at|140578	2.21012	1.14412	up	CHODL
219932_at|28965	1.57375	0.654208	up	SLC27A6
219944_at,226425_at|79745	1.78799	0.838341	up	CLIP4
219959_at,238576_at|55034	1.69819	0.764002	up	MOCOS
219974_x_at,223087_at,223088_x_at,233124_s_at|55862	1.85518	0.891558	up	ECHDC1
220043_s_at,223723_at,235911_at,1556538_at|4241	2.30925	1.20742	up	MFI2
220051_at|10942	1.7976	0.846074	up	PRSS21
220133_at|54959	1.64294	0.716277	up	ODAM
220196_at|94025	1.97516	0.981966	up	MUC16
220233_at|115290	1.63873	0.712579	up	FBXO17///SARS2
220425_x_at|152015	5.59407	2.4839	up	ROPN1B
220432_s_at,244407_at,1553977_a_at|51302	1.63812	0.712044	up	CYP39A1
220559_at|2019	5.42462	2.43952	up	EN1
220624_s_at,220625_s_at|2001	4.13093	2.04646	up	ELF5
220658_s_at,223586_at,224204_x_at|56938	1.79646	0.845157	up	ARNTL2
220941_s_at,226109_at|54149	1.69433	0.760715	up	C21orf91
220955_x_at,223463_at|51715	1.58211	0.66185	up	RAB23
220979_s_at,230482_at|81849	1.92608	0.945668	up	ST6GALNAC5
221016_s_at|83439	2.18302	1.12633	up	TCF7L1
221059_s_at,224583_at|23406	1.5599	0.641455	up	COTL1
221185_s_at,1553757_at|84223	1.80574	0.852592	up	IQCG
221523_s_at,221524_s_at|58528	1.73833	0.797698	up	RRAGD
221675_s_at,230364_at,1559739_at|56994	1.60255	0.680365	up	CHPT1
221779_at,55081_at|85377	1.59043	0.669419	up	MICALL1
222039_at|146909	1.56361	0.644882	up	KIF18B
222242_s_at|25818	2.96049	1.56583	up	KLK5
222700_at,237968_at,1553603_s_at|64225	1.83685	0.877231	up	ATL2
222803_at|56952	3.44998	1.78659	up	PRTFDC1
222921_s_at|23493	2.0105	1.00755	up	HEY2
222942_s_at|26230	1.57688	0.657073	up	TIAM2
223300_s_at,223301_s_at,1554785_at|79780	1.63051	0.705321	up	CCDC82
223381_at|83540	1.53032	0.613838	up	NUF2
223454_at|58191	1.57796	0.658057	up	CXCL16
223468_s_at|56963	2.83355	1.50261	up	RGMA
223475_at|83690	3.60671	1.85068	up	CRISPLD1
223497_at,233730_at|57579	1.61208	0.688927	up	FAM135A
223594_at|84216	1.61742	0.693693	up	TMEM117
223625_at,227239_at,231396_s_at,244115_at|84668	1.56959	0.650387	up	FAM126A
223634_at|23551	1.65046	0.722871	up	RASD2
223687_s_at,223688_s_at|54742	1.50276	0.587619	up	LY6K
223779_at,1558216_at|84740	1.62842	0.703473	up	AFAP1-AS
223796_at|79937	1.57223	0.652811	up	CNTNAP3
223836_at|83888	1.50011	0.585066	up	FGFBP2
223861_at|84072	4.49286	2.16763	up	HORMAD1
223865_at,224178_s_at,227497_at,227498_at,228214_at,235526_at,1563454_at,1570486_at|55553	1.5231	0.607014	up	SOX6
223949_at|64699	2.20896	1.14336	up	TMPRSS3
224018_s_at,224901_at|79966	1.8259	0.868608	up	SCD5
224184_s_at,225990_at,230035_at|91653	1.69261	0.759253	up	BOC
224191_x_at,231535_x_at,233203_at|54763	4.31424	2.10911	up	ROPN1
224327_s_at,226064_s_at|84649	1.698	0.76384	up	DGAT2
224352_s_at,224663_s_at,233496_s_at|1073	1.64264	0.716015	up	CFL2
224367_at|84707	1.55185	0.633985	up	BEX2
224428_s_at,230060_at|83879	1.87504	0.906921	up	CDCA7
224450_s_at|83732	1.53408	0.61737	up	RIOK1
224476_s_at|55897	1.51928	0.603386	up	MESP1
224480_s_at|84803	1.82731	0.869721	up	AGPAT9
224764_at,241701_at|57584	1.69113	0.757989	up	ARHGAP21
224879_at|90871	1.50404	0.588842	up	C9orf123
225288_at,225292_at,225293_at|85301	2.44659	1.29077	up	COL27A1
225356_at	2.04304	1.03072	up
225380_at|91461	1.60829	0.685524	up	PKDCC
225421_at,225431_x_at|135293	3.05258	1.61003	up	PM20D2
225520_at,231094_s_at|25902	1.62509	0.700517	up	MTHFD1L
225547_at|641638	1.5247	0.608523	up	SNHG6
225602_at,225604_s_at|152007	1.71552	0.778649	up	GLIPR2
225612_s_at,1554835_a_at,1556134_a_at|84002	2.32382	1.2165	up	B3GNT5
225619_at|122060	1.52142	0.605418	up	SLAIN1
225775_at|340348	1.57444	0.654838	up	TSPAN33
225834_at|554282	1.57729	0.657451	up	FAM72A///FAM72B///FAM72C///FAM72D
225834_at|653820	1.57729	0.657451	up	FAM72A///FAM72B///FAM72C///FAM72D
225834_at|728833	1.57729	0.657451	up	FAM72A///FAM72B///FAM72C///FAM72D
225834_at|729533	1.57729	0.657451	up	FAM72A///FAM72B///FAM72C///FAM72D
225878_at,226968_at|23095	1.55974	0.641301	up	KIF1B
226017_at,1560754_at|112616	2.16145	1.112	up	CMTM7
226029_at|57216	1.78555	0.836371	up	VANGL2
226065_at,226069_at,230708_at|144165	1.54705	0.629517	up	PRICKLE1
226122_at|57480	1.84712	0.885275	up	PLEKHG1
226184_at,242665_at|114793	1.50858	0.593194	up	FMNL2
226252_at	1.50083	0.585762	up
226281_at|92737	1.63794	0.711884	up	DNER
226370_at|80311	1.58419	0.663749	up	KLHL15
226423_at,227626_at|85315	1.50567	0.590407	up	PAQR8
226448_at|375061	1.55826	0.639932	up	FAM89A
226464_at,228079_at|205428	1.65301	0.725098	up	C3orf58
226545_at,229900_at,239719_at|135228	1.83177	0.873237	up	CD109
226575_at,232393_at,244007_at|58499	1.94906	0.962781	up	ZNF462
226610_at,226611_s_at|201161	2.52697	1.33741	up	CENPV
226661_at,236957_at|157313	1.93664	0.953556	up	CDCA2
226676_at,226677_at|25925	2.60725	1.38253	up	ZNF521
226773_at	1.5234	0.607294	up
226822_at,231969_at,234317_s_at|56977	1.67411	0.743398	up	STOX2
226907_at|81706	1.76406	0.8189	up	PPP1R14C
226913_s_at|30812	3.15407	1.65722	up	SOX8
226936_at|387103	1.61245	0.689254	up	CENPW
227006_at|94274	1.54746	0.629899	up	PPP1R14A
227077_at|729288	1.59452	0.67312	up	ZNF286A///ZNF286B
227145_at|84171	1.64554	0.718561	up	LOXL4
227262_at|145864	1.68092	0.749248	up	HAPLN3
227341_at|222389	1.62754	0.702689	up	BEND7
227379_at|154141	1.93578	0.952916	up	MBOAT1
227452_at,230812_at|100499467	1.71509	0.778286	up	LOC100499467
227475_at|94234	2.31561	1.21139	up	FOXQ1
227481_at,242394_at|154043	1.72248	0.784484	up	CNKSR3
227657_at|57484	1.8294	0.871371	up	RNF150
227753_at,229634_at|135932	1.71735	0.780187	up	TMEM139
227786_at,227787_s_at,230555_s_at|90390	1.50332	0.58815	up	MED30
227819_at|59352	1.53061	0.614102	up	LGR6
228057_at|115265	1.55975	0.641314	up	DDIT4L
228171_s_at|25894	1.51911	0.603228	up	PLEKHG4
228245_s_at|100509231	5.31923	2.41122	up	LOC100509288///LOC100509231///OVOS2
228245_s_at|100509288	5.31923	2.41122	up	LOC100509288///LOC100509231///OVOS2
228245_s_at|144203	5.31923	2.41122	up	LOC100509288///LOC100509231///OVOS2
228293_at|91614	1.55288	0.634949	up	DEPDC7
228399_at|130497	1.93124	0.949526	up	OSR1
228489_at|116441	1.78384	0.834984	up	TM4SF18
228557_at,1554699_at|91133	1.58256	0.662259	up	L3MBTL4
228565_at|84451	2.46383	1.3009	up	KIAA1804
228665_at,235044_at|116159	1.61411	0.690742	up	CYYR1
228695_at,229430_at|254778	1.91894	0.940312	up	C8orf46
228906_at|80312	1.64291	0.716252	up	TET1
228977_at|729680	1.79441	0.843513	up	LOC729680
229024_at	2.02106	1.01511	up
229062_at|132946	1.72544	0.786961	up	ARL9
229125_at|163782	2.07093	1.05028	up	KANK4
229152_at|260436	5.45911	2.44867	up	C4orf7
229523_at|645369	1.84649	0.884783	up	TMEM200C
229872_s_at|100132999	1.51018	0.594721	up	LOC100132999
229893_at,230645_at,242600_at|257019	2.91178	1.5419	up	FRMD3
229927_at|93273	2.48956	1.31589	up	LEMD1
229968_at	1.55896	0.640586	up
230179_at|285812	1.52087	0.604897	up	LOC285812
230249_at|100507185	1.50269	0.58755	up	LOC100507185
230266_at,1553982_a_at|338382	1.50878	0.593384	up	RAB7B
230356_at	1.83809	0.87821	up
230381_at|440712	1.65007	0.722526	up	C1orf186
230419_at|400618	1.63247	0.707058	up	FLJ37644
230472_at|79192	2.68678	1.42588	up	IRX1
230538_at,235238_at|399694	2.99337	1.58177	up	SHC4
230720_at|221687	1.55277	0.634841	up	RNF182
230876_at|169834	1.57102	0.651698	up	ZNF883
231118_at|148741	1.52474	0.608568	up	ANKRD35
231136_at|407032	1.66245	0.73331	up	MIR30C2
231274_s_at	1.90724	0.931487	up
231771_at|10804	1.76205	0.817252	up	GJB6
231851_at|55225	1.58112	0.660946	up	RAVER2
231882_at,242546_at,1558139_at|642477	1.50406	0.588858	up	FLJ39632
232105_at|100506918	1.85048	0.887901	up	LOC100506918
232282_at,236236_at|65267	1.65464	0.726518	up	WNK3
232298_at,235173_at|401093	1.54403	0.626699	up	LOC401093
232333_at	2.02938	1.02104	up
232541_at	1.72415	0.785886	up
232681_at	1.66057	0.731675	up
233320_at|146771	1.65558	0.727334	up	TCAM1P
233562_at|84856	1.86778	0.901322	up	LOC84856
234645_at	1.66179	0.732742	up
235106_at,235457_at|84441	2.20008	1.13756	up	MAML2
235148_at|200634	1.68339	0.751371	up	KRTCAP3
235496_at|646962	2.36627	1.24262	up	HRCT1
235548_at|164284	1.5058	0.590527	up	APCDD1L
235683_at|143686	1.74409	0.802476	up	SESN3
235848_x_at	1.55699	0.638763	up
236038_at	1.52673	0.610445	up
236322_at	1.50863	0.593244	up
236462_at	1.53021	0.613729	up
236599_at	1.61798	0.694195	up
236656_s_at,236657_at|100288911	1.50194	0.586825	up	LOC100288911
237452_at	1.71993	0.782348	up
238018_at|285016	1.89758	0.924163	up	FAM150B
238429_at|137835	1.69605	0.76218	up	TMEM71
238865_at|132430	1.55522	0.63712	up	PABPC4L
238898_at|100505730	1.65722	0.728765	up	LOC100505730///LOC100509599
238898_at|100509599	1.65722	0.728765	up	LOC100505730///LOC100509599
239069_s_at	1.51836	0.602516	up
239606_at	1.84474	0.883418	up
239973_at	2.03383	1.0242	up
241762_at	1.60728	0.684621	up
241797_at	1.51879	0.602918	up
242052_at	1.6012	0.679157	up
242405_at	2.05254	1.03741	up
242406_at	1.94487	0.959673	up
242457_at	1.73465	0.794646	up
242652_at	1.76869	0.822682	up
242671_at	1.77074	0.824353	up
242710_at	1.58503	0.664508	up
242881_x_at	1.54688	0.629366	up
242888_at	1.51568	0.599963	up
243209_at|9132	1.64834	0.721011	up	KCNQ4
243303_at	1.59586	0.674333	up
244107_at	1.71099	0.774831	up
244231_at|149684	1.92446	0.944453	up	BPI///LOC149684
244384_at	1.88441	0.914116	up
244414_at	2.46497	1.30157	up
1552532_a_at,1553989_a_at|245973	1.71736	0.780197	up	ATP6V1C2
1554195_a_at|389336	1.72902	0.789954	up	C5orf46
1555487_a_at|100290215	2.38831	1.25599	up	ACTR3B///LOC100290215
1557155_a_at	2.05184	1.03692	up
1558569_at|100131541	1.86218	0.896991	up	LOC100131541
1558801_at	1.74307	0.801626	up
1559258_a_at|203413	2.98722	1.5788	up	CXorf61
1560527_at|58160	1.71681	0.779734	up	NFE4

## Sheet: TNBC vs HER-2+ve Down
Table S5
Downregulated genes in TNBC compared to HER2+ in GPL570 super-dataset
Probeset ID	Fold change	Log Fold change	Regulation	Gene Symbol
200618_at|3927	-1.74101	-0.799924	down	LASP1
200670_at,242021_at|7494	-3.3107	-1.72714	down	XBP1
200805_at|10960	-1.53792	-0.620977	down	LMAN2
200832_s_at,223839_s_at|6319	-2.05282	-1.0376	down	SCD
200862_at|1718	-2.4716	-1.30544	down	DHCR24
200864_s_at,234998_at|8766	-1.73819	-0.797583	down	RAB11A
200961_at|22928	-1.60744	-0.684766	down	SEPHS2
201079_at|9144	-1.50961	-0.594177	down	SYNGR2
201087_at|5829	-1.56342	-0.644706	down	PXN
201116_s_at,201117_s_at|1363	-1.93001	-0.948612	down	CPE
201131_s_at|999	-2.35564	-1.23612	down	CDH1
201193_at,242956_at,1555037_a_at|3417	-1.53624	-0.6194	down	IDH1
201207_at|7126	-1.67555	-0.744636	down	TNFAIP1
201286_at,201287_s_at|6382	-1.84919	-0.886891	down	SDC1
201349_at|9368	-2.51264	-1.3292	down	SLC9A3R1
201467_s_at,201468_s_at,210519_s_at|1728	-2.79523	-1.48297	down	NQO1
201525_at|347	-2.31393	-1.21034	down	APOD
201596_x_at|3875	-3.0231	-1.59603	down	KRT18
201631_s_at|8870	-1.59648	-0.674894	down	IER3
201650_at,228491_at|3880	-1.85296	-0.889832	down	KRT19
201689_s_at,201690_s_at,201691_s_at,236655_at|7163	-1.50602	-0.590736	down	TPD52
201728_s_at,201729_s_at|9703	-1.71618	-0.779202	down	KIAA0100
201884_at|1048	-3.96856	-1.98861	down	CEACAM5
201887_at,211612_s_at|3597	-1.77424	-0.827201	down	IL13RA1
201931_at|2108	-1.79594	-0.844739	down	ETFA
201939_at|10769	-1.95484	-0.967048	down	PLK2
201940_at,201941_at,201943_s_at|1362	-2.12303	-1.08613	down	CPD
201951_at,201952_at|214	-2.67667	-1.42044	down	ALCAM
201953_at|10519	-1.56176	-0.643171	down	CIB1
202109_at|23647	-1.82249	-0.865908	down	ARFIP2
202201_at|645	-1.62103	-0.69691	down	BLVRB
202308_at,1558875_at|6720	-1.52972	-0.613269	down	SREBF1
202357_s_at|629	-1.54512	-0.627718	down	CFB
202454_s_at,226213_at,1563253_s_at|2065	-1.91624	-0.938277	down	ERBB3
202525_at|5652	-2.02185	-1.01568	down	PRSS8
202528_at|2582	-1.93791	-0.954502	down	GALE
202554_s_at,235867_at|2947	-2.00237	-1.00171	down	GSTM3
202688_at,214329_x_at|8743	-1.95939	-0.970404	down	TNFSF10
202704_at,228834_at|10140	-1.81318	-0.85852	down	TOB1
202708_s_at|8349	-1.87476	-0.906708	down	HIST2H2BE
202718_at|3485	-1.6788	-0.747428	down	IGFBP2
202743_at|8503	-1.71621	-0.779229	down	PIK3R3
202769_at,202770_s_at,211559_s_at,228081_at|901	-1.55944	-0.641027	down	CCNG2
202862_at,236481_at|2184	-1.70046	-0.765929	down	FAH
202908_at,1555270_a_at|7466	-1.77373	-0.826783	down	WFS1
202917_s_at,214370_at|6279	-2.84496	-1.50841	down	S100A8
203058_s_at,203059_s_at,203060_s_at|9060	-1.53777	-0.62084	down	PAPSS2
203090_at|6388	-1.67268	-0.74216	down	SDF2
203108_at|9052	-2.2251	-1.15387	down	GPRC5A
203127_s_at,203128_at,216202_s_at,225095_at|9517	-1.89169	-0.919679	down	SPTLC2
203143_s_at,203144_s_at|9674	-1.53265	-0.616032	down	KIAA0040
203145_at|10615	-1.57082	-0.651518	down	SPAG5
203215_s_at,203216_s_at,210480_s_at|4646	-1.71419	-0.777528	down	MYO6
203228_at|5050	-1.61976	-0.695778	down	PAFAH1B3
203306_s_at|10559	-1.50954	-0.594107	down	SLC35A1
203343_at|7358	-2.11989	-1.08399	down	UGDH
203397_s_at|2591	-1.54585	-0.628402	down	GALNT3
203421_at,214667_s_at|9537	-1.54868	-0.631036	down	TP53I11
203431_s_at,210791_s_at,229648_at,242196_at|9743	-1.89045	-0.918733	down	ARHGAP32
203453_at|6337	-3.11182	-1.63776	down	SCNN1A
203474_at|10788	-2.01355	-1.00974	down	IQGAP2
203496_s_at|5469	-2.16134	-1.11193	down	MED1
203509_at,212560_at,230707_at|6653	-1.5284	-0.612021	down	SORL1
203535_at|6280	-2.38401	-1.25339	down	S100A9
203571_s_at|10974	-1.74002	-0.799102	down	C10orf116
203619_s_at|23017	-2.42276	-1.27665	down	FAIM2
203633_at,210687_at|1374	-1.5493	-0.631614	down	CPT1A
203710_at,211323_s_at,216944_s_at,240052_at|3708	-1.74516	-0.80336	down	ITPR1
203713_s_at,1554006_a_at|3993	-1.71991	-0.782335	down	LLGL2
203722_at,211552_s_at|8659	-1.80577	-0.852614	down	ALDH4A1
203740_at,1554906_a_at|10200	-2.10946	-1.07687	down	MPHOSPH6
203757_s_at,211657_at|4680	-11.1322	-3.47666	down	CEACAM6
203771_s_at,203772_at,203773_x_at,211729_x_at,229109_s_at|644	-1.57588	-0.656154	down	BLVRA
203788_s_at,203789_s_at|10512	-2.22052	-1.1509	down	SEMA3C
203792_x_at,203793_x_at,213551_x_at,214239_x_at|7703	-1.66223	-0.733118	down	PCGF2
203876_s_at,203878_s_at|4320	-1.59914	-0.677297	down	MMP11
203911_at|5909	-1.98748	-0.99094	down	RAP1GAP
203963_at,204508_s_at,204509_at,210735_s_at,214164_x_at,215867_x_at|771	-2.53016	-1.33923	down	CA12
203988_s_at,1554930_a_at|2530	-1.56657	-0.647612	down	FUT8
204002_s_at,207949_s_at,210547_x_at,214191_at|3382	-1.63834	-0.712239	down	ICA1
204014_at,204015_s_at,226034_at|1846	-4.78674	-2.25904	down	DUSP4
204044_at|23475	-2.23164	-1.1581	down	QPRT
204070_at|5920	-2.34688	-1.23074	down	RARRES3
204179_at|4151	-2.01727	-1.01241	down	MB
204202_at|23288	-1.77835	-0.83054	down	IQCE
204224_s_at|2643	-1.66896	-0.738951	down	GCH1
204284_at|5507	-1.54565	-0.628216	down	PPP1R3C
204364_s_at,204365_s_at|65055	-3.13561	-1.64875	down	REEP1
204378_at,234780_at|8537	-1.72414	-0.785873	down	BCAS1
204385_at,210662_at,210663_s_at,217388_s_at|8942	-2.0253	-1.01813	down	KYNU
204404_at,225835_at|6558	-2.06114	-1.04344	down	SLC12A2
204462_s_at|6567	-2.08625	-1.06091	down	SLC16A2
204475_at|4312	-1.8391	-0.878998	down	MMP1
204485_s_at,240261_at|10040	-1.64731	-0.72011	down	TOM1L1
204496_at|29966	-1.50132	-0.586234	down	STRN3
204526_s_at|11138	-1.51923	-0.603342	down	TBC1D8
204540_at|1917	-2.53125	-1.33985	down	EEF1A2
204542_at|10610	-1.69961	-0.765202	down	ST6GALNAC2
204554_at|5509	-1.54463	-0.627258	down	PPP1R3D
204602_at|22943	-1.7372	-0.796762	down	DKK1
204607_at,240110_at|3158	-2.48271	-1.31192	down	HMGCS2
204623_at|7033	-4.13448	-2.04771	down	TFF3
204624_at|540	-1.60732	-0.684661	down	ATP7B
204653_at,204654_s_at|7020	-1.64221	-0.715635	down	TFAP2A
204667_at,237086_at|3169	-10.6736	-3.41598	down	FOXA1
204678_s_at,204679_at|3775	-1.57003	-0.650793	down	KCNK1
204798_at,215152_at|4602	-1.83976	-0.87952	down	MYB
204862_s_at|4832	-1.55053	-0.632759	down	NME3
204910_s_at,204911_s_at,213884_s_at,213885_at|10612	-1.6322	-0.706817	down	TRIM3
204913_s_at,204914_s_at,204915_s_at|6664	-2.59813	-1.37747	down	SOX11
204941_s_at,204942_s_at|222	-4.71274	-2.23657	down	ALDH3B2
204952_at|27076	-1.50363	-0.588453	down	LYPD3
204967_at|357	-1.57255	-0.65311	down	SHROOM2
204971_at|1475	-1.51216	-0.596613	down	CSTA
204975_at,225078_at,225079_at,238500_at|2013	-1.53242	-0.615808	down	EMP2
204981_at|5002	-1.51266	-0.597091	down	SLC22A18
205009_at|7031	-3.59975	-1.8479	down	TFF1
205019_s_at|7433	-1.58256	-0.662265	down	VIPR1
205037_at,213784_at,243812_at|11020	-1.50493	-0.589695	down	IFT27
205065_at,205066_s_at,228952_at,229088_at|5167	-2.26592	-1.18009	down	ENPP1
205081_at|1396	-3.35424	-1.74599	down	CRIP1
205093_at,229245_at|22874	-1.54919	-0.631512	down	PLEKHA6
205150_s_at,205151_s_at|9865	-3.02261	-1.59579	down	TRIL
205160_at,205161_s_at|8800	-1.85198	-0.889071	down	PEX11A
205186_at,227081_at|7802	-1.71697	-0.779862	down	DNALI1
205221_at,214307_at,214308_s_at|3081	-1.64957	-0.722093	down	HGD
205239_at,215564_at|374	-1.69457	-0.760916	down	AREG
205248_at,215219_at|9980	-1.89738	-0.924012	down	DOPEY2
205251_at,208518_s_at|8864	-1.53295	-0.616311	down	PER2
205258_at|3625	-1.87772	-0.908978	down	INHBB
205306_x_at,211138_s_at|8564	-4.51395	-2.17439	down	KMO
205336_at|5816	-1.89902	-0.925258	down	PVALB
205364_at|8309	-3.2876	-1.71703	down	ACOX2
205366_s_at|3216	-1.66464	-0.735214	down	HOXB6
205376_at,223878_at,235046_at|8821	-2.3663	-1.24264	down	INPP4B
205453_at|3212	-2.29705	-1.19978	down	HOXB2
205471_s_at,205472_s_at,228915_at|1602	-1.66251	-0.73336	down	DACH1
205518_s_at|8418	-2.14976	-1.10418	down	CMAH
205538_at,227177_at|7464	-2.3503	-1.23284	down	CORO2A
205555_s_at,210319_x_at|4488	-1.84962	-0.887227	down	MSX2
205567_at|8534	-2.00975	-1.00701	down	CHST1
205594_at,225266_at,235577_at|22834	-1.56577	-0.646873	down	ZNF652
205597_at,1555203_s_at|80736	-3.13921	-1.6504	down	SLC44A4
205613_at,229053_at|51760	-2.36842	-1.24392	down	SYT17
205624_at|1359	-1.56894	-0.649789	down	CPA3
205632_s_at|8395	-1.83296	-0.874179	down	PIP5K1B
205709_s_at,226185_at,226187_at|1040	-1.51726	-0.601465	down	CDS1
205713_s_at|1311	-1.79811	-0.846477	down	COMP
205780_at|638	-2.60694	-1.38236	down	BIK
205817_at,228347_at|6495	-2.16699	-1.11569	down	SIX1
205830_at|1047	-2.53368	-1.34123	down	CLGN
205843_x_at,209522_s_at|1384	-1.81828	-0.862576	down	CRAT
205879_x_at,211421_s_at,215771_x_at|5979	-2.37359	-1.24707	down	RET
205916_at|6278	-3.34939	-1.7439	down	S100A7
205941_s_at,217428_s_at|1300	-2.04557	-1.0325	down	COL10A1
205943_at|6999	-1.98857	-0.991733	down	TDO2
205968_at|3790	-1.76882	-0.822787	down	KCNS3
205979_at|4246	-2.1863	-1.12849	down	SCGB2A1
205980_s_at,37117_at,232567_at|23779	-2.21447	-1.14696	down	PRR5-ARHGAP8///ARHGAP8
205980_s_at,37117_at|553158	-2.33193	-1.22153	down	PRR5-ARHGAP8///ARHGAP8
206043_s_at|9914	-2.62884	-1.39443	down	ATP2C2
206059_at,236128_at|7644	-1.905	-0.929788	down	ZNF91
206110_at|8357	-2.22555	-1.15416	down	HIST1H3H
206164_at,206165_s_at,206166_s_at,217528_at|9635	-10.4804	-3.38962	down	CLCA2
206197_at|8382	-1.50921	-0.59379	down	NME5
206224_at|1469	-1.53219	-0.615598	down	CST1
206227_at|8483	-1.61613	-0.692545	down	CILP
206254_at|1950	-1.55211	-0.634227	down	EGF
206277_at|5029	-1.68069	-0.749052	down	P2RY2
206346_at,210476_s_at,211917_s_at,216638_s_at,227629_at,231981_at,243755_at|5618	-2.09163	-1.06463	down	PRLR
206378_at|4250	-16.0449	-4.00404	down	SCGB2A2
206396_at,213664_at|6505	-1.65284	-0.724945	down	SLC1A1
206457_s_at|1733	-1.6738	-0.743129	down	DIO1
206463_s_at,214079_at|10202	-3.39367	-1.76285	down	DHRS2
206509_at|5304	-14.1911	-3.82692	down	PIP
206510_at|10736	-1.62751	-0.702666	down	SIX2
206561_s_at|57016	-2.48127	-1.31108	down	AKR1B10
206565_x_at,215043_s_at|11039	-1.91378	-0.936425	down	SMA5///SMA4
206714_at|247	-1.60233	-0.680173	down	ALOX15B
206794_at,214053_at,233498_at|2066	-1.79737	-0.845888	down	ERBB4
206795_at,230147_at|2151	-1.538	-0.621053	down	F2RL2
206799_at|10647	-5.06914	-2.34174	down	SCGB1D2
206831_s_at,223695_s_at,223696_at,225280_x_at,225286_at,230131_x_at,232423_at|414	-1.7312	-0.791775	down	ARSD
207001_x_at,208763_s_at|1831	-1.57297	-0.653495	down	TSC22D3
207017_at,207018_s_at,228708_at|5874	-3.52977	-1.81958	down	RAB27B
207029_at,211124_s_at,226534_at|4254	-1.95822	-0.96954	down	KITLG
207038_at,230748_at|9120	-2.06361	-1.04517	down	SLC16A6
207059_at|5083	-1.55863	-0.640282	down	PAX9
207130_at,209048_s_at,209049_s_at,214795_at,230533_at|23613	-1.79447	-0.84356	down	ZMYND8
207163_s_at|207	-1.72697	-0.788244	down	AKT1
207263_x_at,223089_at,223090_x_at,223675_s_at|55591	-1.64001	-0.713704	down	VEZT
207357_s_at,212256_at,230906_at|55568	-2.17398	-1.12034	down	GALNT10
207430_s_at,210297_s_at|4477	-1.84308	-0.882116	down	MSMB
207431_s_at|8560	-1.54315	-0.625879	down	DEGS1
207521_s_at,207522_s_at,213036_x_at,213042_s_at|489	-1.81526	-0.860177	down	ATP2A3
207655_s_at|29760	-1.83654	-0.876991	down	BLNK
207709_at,227892_at,238441_at,238489_at,240349_at|5563	-1.54422	-0.626875	down	PRKAA2
207843_x_at,209366_x_at,215726_s_at,217021_at|1528	-2.1376	-1.09599	down	CYB5A
207847_s_at,211695_x_at,213693_s_at|4582	-2.17754	-1.1227	down	MUC1
207877_s_at|4931	-1.5551	-0.637011	down	NVL
207981_s_at|2104	-1.6336	-0.708051	down	ESRRG
207986_x_at,209163_at,209164_s_at,217200_x_at|1534	-1.78991	-0.839888	down	CYB561
208012_x_at,209762_x_at|3431	-1.55532	-0.637216	down	SP110
208072_s_at|8527	-1.80357	-0.850859	down	DGKD
208083_s_at,208084_at|3694	-3.59367	-1.84546	down	ITGB6
208420_x_at,208830_s_at,208831_x_at|6830	-1.57274	-0.653283	down	SUPT6H
208425_s_at,224952_at|26115	-2.0469	-1.03344	down	TANC2
208451_s_at,214428_x_at,1559036_at|100509001	-2.70938	-1.43796	down	C4A///C4B///LOC100509001
208451_s_at,214428_x_at,1559036_at|720	-2.70938	-1.43796	down	C4A///C4B///LOC100509001
208451_s_at,214428_x_at,1559036_at|721	-2.70938	-1.43796	down	C4A///C4B///LOC100509001
208580_x_at,214463_x_at|8363	-1.53662	-0.619765	down	HIST1H4K///HIST1H4J
208600_s_at,229104_s_at,229105_at|2863	-1.74913	-0.806641	down	GPR39
208682_s_at,213627_at|10916	-1.95126	-0.964403	down	MAGED2
208690_s_at|9124	-1.53421	-0.617493	down	PDLIM1
208817_at,208818_s_at|1312	-1.52363	-0.607514	down	COMT
208872_s_at,208873_s_at|7905	-1.79454	-0.843613	down	REEP5
208891_at,208892_s_at|1848	-3.0177	-1.59345	down	DUSP6
208933_s_at,208934_s_at,208935_s_at,208936_x_at,210731_s_at|3964	-1.68092	-0.749248	down	LGALS8
208978_at|1397	-2.55402	-1.35277	down	CRIP2
208997_s_at,208998_at|7351	-2.06281	-1.04461	down	UCP2
209008_x_at,216821_at|3856	-2.07516	-1.05322	down	KRT8
209016_s_at,1558394_s_at|3855	-2.22934	-1.15662	down	KRT7
209114_at|10103	-2.44891	-1.29214	down	TSPAN1
209173_at,228969_at|10551	-14.8611	-3.89347	down	AGR2
209275_s_at,210859_x_at|1201	-1.53369	-0.61701	down	CLN3
209309_at,217014_s_at|563	-2.73983	-1.45409	down	AZGP1
209343_at|80303	-2.40604	-1.26666	down	EFHD1
209365_s_at|1893	-1.76889	-0.822847	down	ECM1
209398_at|3006	-1.56301	-0.644326	down	HIST1H1C
209431_s_at,209494_s_at,210581_x_at,211391_s_at,211392_s_at|23598	-1.50272	-0.587573	down	PATZ1
209457_at|1847	-2.11787	-1.08261	down	DUSP5
209493_at,233025_at,233026_s_at|23037	-1.58787	-0.667095	down	PDZD2
209505_at,209506_s_at|7025	-1.89603	-0.92298	down	NR2F1
209602_s_at,209603_at,209604_s_at|2625	-4.03522	-2.01265	down	GATA3
209616_s_at|1066	-1.52106	-0.605076	down	CES1
209623_at,209624_s_at,233231_at,1560033_at|64087	-1.76119	-0.816552	down	MCCC2
209696_at|2203	-2.5003	-1.3221	down	FBP1
209747_at|7043	-1.54658	-0.629079	down	TGFB3
209757_s_at|4613	-1.52232	-0.606275	down	MYCN
209911_x_at,222067_x_at|3017	-1.59711	-0.675459	down	HIST1H2BD
209917_s_at,210241_s_at,210886_x_at|11257	-1.5065	-0.591204	down	TP53TG1
210013_at,39763_at|3263	-1.61555	-0.692028	down	HPX
210021_s_at|10309	-1.9654	-0.974824	down	CCNO
210056_at|27289	-1.98233	-0.987196	down	RND1
210085_s_at,211712_s_at|8416	-1.8284	-0.870581	down	ANXA9
210117_at|6674	-1.96112	-0.971676	down	SPAG1
210130_s_at|7108	-2.08565	-1.06049	down	TM7SF2
210239_at|10265	-2.00846	-1.00609	down	IRX5
210328_at|27232	-1.65813	-0.729556	down	GNMT
210576_at|11283	-1.74846	-0.806089	down	CYP4F8
210674_s_at,223435_s_at|56134	-2.01766	-1.01268	down	PCDHA6///PCDHA7///PCDHA8///PCDHA9///PCDHA2///PCDHA3///PCDHA4///PCDHA5///PCDHA1///PCDHAC2///PCDHAC1///PCDHA10///PCDHA11///PCDHA12///PCDHA13
210674_s_at,223435_s_at|56135	-2.01766	-1.01268	down	PCDHA6///PCDHA7///PCDHA8///PCDHA9///PCDHA2///PCDHA3///PCDHA4///PCDHA5///PCDHA1///PCDHAC2///PCDHAC1///PCDHA10///PCDHA11///PCDHA12///PCDHA13
210674_s_at,223435_s_at|56136	-2.01766	-1.01268	down	PCDHA6///PCDHA7///PCDHA8///PCDHA9///PCDHA2///PCDHA3///PCDHA4///PCDHA5///PCDHA1///PCDHAC2///PCDHAC1///PCDHA10///PCDHA11///PCDHA12///PCDHA13
210674_s_at,223435_s_at|56137	-2.01766	-1.01268	down	PCDHA6///PCDHA7///PCDHA8///PCDHA9///PCDHA2///PCDHA3///PCDHA4///PCDHA5///PCDHA1///PCDHAC2///PCDHAC1///PCDHA10///PCDHA11///PCDHA12///PCDHA13
210674_s_at,223435_s_at|56138	-2.01766	-1.01268	down	PCDHA6///PCDHA7///PCDHA8///PCDHA9///PCDHA2///PCDHA3///PCDHA4///PCDHA5///PCDHA1///PCDHAC2///PCDHAC1///PCDHA10///PCDHA11///PCDHA12///PCDHA13
210674_s_at,223435_s_at|56139	-2.01766	-1.01268	down	PCDHA6///PCDHA7///PCDHA8///PCDHA9///PCDHA2///PCDHA3///PCDHA4///PCDHA5///PCDHA1///PCDHAC2///PCDHAC1///PCDHA10///PCDHA11///PCDHA12///PCDHA13
210674_s_at,223435_s_at|56140	-2.01766	-1.01268	down	PCDHA6///PCDHA7///PCDHA8///PCDHA9///PCDHA2///PCDHA3///PCDHA4///PCDHA5///PCDHA1///PCDHAC2///PCDHAC1///PCDHA10///PCDHA11///PCDHA12///PCDHA13
210674_s_at,223435_s_at|56141	-2.01766	-1.01268	down	PCDHA6///PCDHA7///PCDHA8///PCDHA9///PCDHA2///PCDHA3///PCDHA4///PCDHA5///PCDHA1///PCDHAC2///PCDHAC1///PCDHA10///PCDHA11///PCDHA12///PCDHA13
210674_s_at,223435_s_at|56142	-2.01766	-1.01268	down	PCDHA6///PCDHA7///PCDHA8///PCDHA9///PCDHA2///PCDHA3///PCDHA4///PCDHA5///PCDHA1///PCDHAC2///PCDHAC1///PCDHA10///PCDHA11///PCDHA12///PCDHA13
210674_s_at,223435_s_at|56143	-2.01766	-1.01268	down	PCDHA6///PCDHA7///PCDHA8///PCDHA9///PCDHA2///PCDHA3///PCDHA4///PCDHA5///PCDHA1///PCDHAC2///PCDHAC1///PCDHA10///PCDHA11///PCDHA12///PCDHA13
210674_s_at,223435_s_at|56144	-2.01766	-1.01268	down	PCDHA6///PCDHA7///PCDHA8///PCDHA9///PCDHA2///PCDHA3///PCDHA4///PCDHA5///PCDHA1///PCDHAC2///PCDHAC1///PCDHA10///PCDHA11///PCDHA12///PCDHA13
210674_s_at,223435_s_at|56145	-2.01766	-1.01268	down	PCDHA6///PCDHA7///PCDHA8///PCDHA9///PCDHA2///PCDHA3///PCDHA4///PCDHA5///PCDHA1///PCDHAC2///PCDHAC1///PCDHA10///PCDHA11///PCDHA12///PCDHA13
210674_s_at,223435_s_at|56146	-2.01766	-1.01268	down	PCDHA6///PCDHA7///PCDHA8///PCDHA9///PCDHA2///PCDHA3///PCDHA4///PCDHA5///PCDHA1///PCDHAC2///PCDHAC1///PCDHA10///PCDHA11///PCDHA12///PCDHA13
210674_s_at,223435_s_at|56147	-2.01766	-1.01268	down	PCDHA6///PCDHA7///PCDHA8///PCDHA9///PCDHA2///PCDHA3///PCDHA4///PCDHA5///PCDHA1///PCDHAC2///PCDHAC1///PCDHA10///PCDHA11///PCDHA12///PCDHA13
210674_s_at,223435_s_at|9752	-2.01766	-1.01268	down	PCDHA6///PCDHA7///PCDHA8///PCDHA9///PCDHA2///PCDHA3///PCDHA4///PCDHA5///PCDHA1///PCDHAC2///PCDHAC1///PCDHA10///PCDHA11///PCDHA12///PCDHA13
210715_s_at|10653	-1.61811	-0.694314	down	SPINT2
210809_s_at,214981_at,1555777_at,1555778_a_at|10631	-1.52035	-0.604407	down	POSTN
211110_s_at,211621_at,226192_at,226197_at|367	-6.46896	-2.69353	down	AR
211596_s_at,238339_x_at|26018	-1.53231	-0.615708	down	LRIG1
211652_s_at,214461_at|3929	-2.38208	-1.25222	down	LBP
211682_x_at|54490	-3.36757	-1.75171	down	UGT2B28
211783_s_at|9112	-1.59014	-0.669156	down	MTA1
211828_s_at,213107_at,213109_at|23043	-2.24971	-1.16974	down	TNIK
212049_at,212050_at,212051_at,231251_at|147179	-1.8229	-0.866236	down	WIPF2
212056_at,212057_at|23199	-2.33234	-1.22178	down	KIAA0182
212099_at,1553962_s_at,1553965_x_at|388	-2.07404	-1.05244	down	RHOB
212109_at,212115_at,216031_x_at|90861	-1.58644	-0.665792	down	HN1L
212181_s_at,212183_at|11163	-1.88587	-0.915229	down	NUDT4///NUDT4P1
212181_s_at|440672	-1.87143	-0.904144	down	NUDT4///NUDT4P1
212218_s_at|2194	-3.02664	-1.59772	down	FASN
212305_s_at,212310_at,1569057_s_at|375056	-1.53954	-0.622501	down	MIA3
212327_at,212328_at|22998	-2.44638	-1.29065	down	LIMCH1
212442_s_at,212446_s_at,235463_s_at,242019_at|253782	-2.07761	-1.05492	down	LASS6
212444_at	-1.90389	-0.928949	down
212458_at,212466_at|200734	-2.84817	-1.51004	down	SPRED2
212460_at,213508_at|171546	-2.08632	-1.06096	down	C14orf147
212510_at|23171	-2.23562	-1.16067	down	GPD1L
212543_at|202	-1.58711	-0.666401	down	AIM1
212692_s_at,214109_at|987	-1.76199	-0.817204	down	LRBA
212708_at,230155_x_at|339287	-2.14568	-1.10143	down	MSL1
212727_at,212728_at,212729_at|1741	-1.5476	-0.630032	down	DLG3
212830_at,212831_at|1955	-2.00113	-1.00082	down	MEGF9
212930_at,215716_s_at|490	-1.50794	-0.592576	down	ATP2B1
212956_at,212960_at|23158	-2.60592	-1.38179	down	TBC1D9
213012_at|4734	-1.50185	-0.586736	down	NEDD4
213043_s_at|9862	-3.01085	-1.59017	down	MED24
213059_at,213498_at|90993	-2.32596	-1.21783	down	CREB3L1
213089_at|100272216	-1.56422	-0.645448	down	LOC100272216
213110_s_at,234387_at|1287	-1.57475	-0.655125	down	COL4A5
213172_at|23508	-1.86493	-0.899121	down	TTC9
213341_at|56929	-1.73119	-0.791764	down	FEM1C
213412_at,35148_at|27134	-1.7506	-0.807846	down	TJP3
213441_x_at,213442_x_at,214404_x_at,220192_x_at|25803	-3.07697	-1.62151	down	SPDEF
213557_at,219226_at,225690_at|51755	-2.69411	-1.42981	down	CDK12
213605_s_at	-1.53542	-0.618632	down
213626_at,244052_at,1553693_s_at|84869	-1.59187	-0.670719	down	CBR4
213912_at,213913_s_at|23329	-2.41969	-1.27482	down	TBC1D30
214203_s_at|5625	-2.51728	-1.33186	down	PRODH
214211_at|2495	-1.54267	-0.625428	down	FTH1
214243_s_at,217276_x_at,217284_x_at|253190	-5.91442	-2.56424	down	SERHL2///SERHL
214243_s_at|94009	-7.16994	-2.84196	down	SERHL2///SERHL
214295_at|57235	-3.19955	-1.67787	down	KIAA0485
214433_s_at|8991	-1.74967	-0.807081	down	SELENBP1
214440_at|9	-1.81565	-0.860487	down	NAT1
214451_at,215686_x_at,1553394_a_at|7021	-12.0295	-3.58851	down	TFAP2B
214598_at|9073	-1.55987	-0.64143	down	CLDN8
214733_s_at|54432	-1.73522	-0.795115	down	YIPF1
214746_s_at|168544	-1.96152	-0.971975	down	ZNF467
214774_x_at,215108_x_at,216623_x_at|27324	-8.12596	-3.02254	down	TOX3
214858_at|100130449	-3.1885	-1.67288	down	PP14571
215043_s_at|11042	-2.21084	-1.1446	down	SMA5///SMA4
215145_s_at,219300_s_at,219301_s_at,219302_s_at|26047	-3.38428	-1.75885	down	CNTNAP2
215270_at,228762_at|3955	-2.08768	-1.0619	down	LFNG
215396_at,223582_at,224275_at,234871_at|84059	-1.97852	-0.984421	down	GPR98
215465_at|26154	-3.96922	-1.98886	down	ABCA12
215571_at	-1.53742	-0.62051	down
215696_s_at|9919	-2.1848	-1.1275	down	SEC16A
215754_at,224983_at|950	-1.54466	-0.627286	down	SCARB2
216775_at,230083_at,231817_at|54532	-1.6029	-0.680684	down	USP53
216836_s_at|2064	-19.2766	-4.26878	down	ERBB2
217617_at	-1.56608	-0.647161	down
217892_s_at,222456_s_at,222457_s_at|51474	-1.89558	-0.92264	down	LIMA1
217973_at|51181	-2.00384	-1.00276	down	DCXR
217979_at|27075	-2.20211	-1.13889	down	TSPAN13
217995_at|58472	-1.6502	-0.722644	down	SQRDL
218010_x_at,227994_x_at,233571_x_at|79144	-1.54526	-0.627851	down	PPDPF
218025_s_at|10455	-1.67018	-0.740004	down	PECI
218035_s_at,222496_s_at,229440_at|54502	-1.97054	-0.978594	down	RBM47
218086_at|56654	-1.73536	-0.795239	down	NPDC1
218124_at,1566472_s_at|54884	-1.55506	-0.636973	down	RETSAT
218145_at|57761	-1.84535	-0.883894	down	TRIB3
218164_at|64847	-1.541	-0.623863	down	SPATA20
218189_s_at|54187	-1.63142	-0.706128	down	NANS
218204_s_at|79443	-1.69912	-0.764785	down	FYCO1
218211_s_at|79083	-8.84526	-3.14491	down	MLPH
218237_s_at,224579_at,224580_at|81539	-1.71749	-0.780304	down	SLC38A1
218254_s_at,223512_at,226742_at,230397_at,1554482_a_at|51128	-1.50529	-0.590041	down	SAR1B
218273_s_at|54704	-1.65542	-0.727197	down	PDP1
218309_at,228302_x_at,229163_at|55450	-3.00401	-1.58689	down	CAMK2N1
218313_s_at,222587_s_at|51809	-4.28382	-2.0989	down	GALNT7
218318_s_at,222589_at|51701	-1.55655	-0.638348	down	NLK
218394_at|79641	-1.67478	-0.743974	down	ROGDI
218409_s_at,222620_s_at,222621_at|64215	-1.74881	-0.806372	down	DNAJC1
218530_at|29109	-1.8362	-0.876719	down	FHOD1
218546_at|79762	-2.5585	-1.3553	down	C1orf115
218640_s_at,222699_s_at|79666	-2.4621	-1.29989	down	PLEKHF2
218665_at|8322	-1.60147	-0.679398	down	FZD4
218677_at|57402	-2.56747	-1.36035	down	S100A14
218692_at|55638	-1.56153	-0.642956	down	SYBU
218693_at|23555	-2.12851	-1.08985	down	TSPAN15
218704_at|54894	-1.66846	-0.738519	down	RNF43
218775_s_at,222738_at|80014	-1.51752	-0.601716	down	WWC2
218776_s_at,222739_at|80021	-1.72787	-0.788995	down	TMEM62
218779_x_at,221655_x_at,221665_s_at,91826_at|54869	-1.6979	-0.763754	down	EPS8L1
218806_s_at,218807_at,224221_s_at|10451	-2.88662	-1.52938	down	VAV3
218808_at,221934_s_at|55152	-1.79631	-0.845039	down	DALRD3
218820_at,231859_at|56967	-1.68681	-0.754296	down	C14orf132
218834_s_at,222758_s_at|54972	-1.56769	-0.648643	down	TMEM132A
218844_at|80221	-1.54349	-0.626192	down	ACSF2
218858_at|64798	-1.80662	-0.853291	down	DEPDC6
218931_at|64284	-1.96358	-0.973489	down	RAB17
218959_at|3226	-2.37908	-1.25041	down	HOXC10
218966_at|55930	-1.81064	-0.856502	down	MYO5C
218976_at,223721_s_at,223722_at|56521	-1.85325	-0.890055	down	DNAJC12
219127_at|79170	-2.02541	-1.01821	down	PRR15L
219155_at|26207	-1.53959	-0.622545	down	PITPNC1
219156_at,227274_at,235722_at|55333	-1.50595	-0.59067	down	SYNJ2BP
219233_s_at|55876	-4.3198	-2.11097	down	GSDMB
219250_s_at,222853_at|23767	-1.97583	-0.982459	down	FLRT3
219266_at,233169_at|59348	-1.57283	-0.653365	down	ZNF350
219268_at|55224	-1.73023	-0.790967	down	ETNK2
219288_at,236068_s_at|57415	-2.63001	-1.39507	down	C3orf14
219327_s_at,230907_at|55890	-1.92537	-0.945133	down	GPRC5C
219342_at|64921	-1.5376	-0.620683	down	CASD1
219360_s_at|54795	-1.52198	-0.60595	down	TRPM4
219395_at,229223_at|80004	-1.69545	-0.761665	down	ESRP2
219405_at|55128	-1.65512	-0.72694	down	TRIM68
219428_s_at,224210_s_at,238746_at|11264	-1.5436	-0.626296	down	PXMP4
219468_s_at,227667_at|404093	-1.55319	-0.635238	down	CUEDC1
219527_at,221636_s_at,227417_at|54996	-1.75525	-0.811674	down	MOSC2
219529_at|9022	-1.55276	-0.634831	down	CLIC3
219551_at|55840	-1.64768	-0.720432	down	EAF2
219562_at,50965_at|25837	-2.11179	-1.07846	down	RAB26
219570_at,232083_at|55614	-1.63302	-0.707545	down	KIF16B
219572_at|93664	-2.91382	-1.54291	down	CADPS2
219580_s_at,222904_s_at,236983_at,240303_at,240304_s_at|79838	-4.83733	-2.27421	down	TMC5
219648_at,232682_at|55686	-1.75592	-0.812225	down	MREG
219734_at|54847	-3.93216	-1.97532	down	SIDT1
219736_at,231123_at|55521	-1.62548	-0.700869	down	TRIM36
219797_at,226039_at,231283_at,1569136_at|11320	-2.8541	-1.51304	down	MGAT4A
219848_s_at|9668	-1.64063	-0.714246	down	ZNF432
219872_at,223204_at|51313	-1.53665	-0.619793	down	FAM198B
219956_at,228303_at|11226	-4.35964	-2.12421	down	GALNT6
220108_at,243580_at|9630	-1.70641	-0.770965	down	GNA14
220119_at,220120_s_at,228256_s_at|64097	-2.05255	-1.03741	down	EPB41L4A
220128_s_at,227001_at|79815	-1.74581	-0.803894	down	NIPAL2
220173_at|80127	-1.88886	-0.917514	down	C14orf45
220187_at,225987_at,1556185_a_at|79689	-1.56089	-0.64237	down	STEAP4
220293_at|79820	-3.02408	-1.5965	down	CATSPERB
220296_at|386627	-1.56076	-0.642253	down	FLJ38109
220306_at,226811_at|54855	-1.62968	-0.704592	down	FAM46C
220318_at,223895_s_at|55040	-2.50986	-1.32761	down	EPN3
220338_at,227224_at,232112_at,242458_at|55103	-1.73872	-0.798022	down	RALGPS2
220414_at|51806	-1.79788	-0.846295	down	CALML5
220521_s_at,232612_s_at|55054	-1.55383	-0.63583	down	ATG16L1
220613_s_at,225496_s_at,232914_s_at|54843	-2.58464	-1.36997	down	SYTL2
220622_at|79782	-2.54611	-1.3483	down	LRRC31
220977_x_at,225855_at,229292_at,230951_at|57669	-1.56721	-0.6482	down	EPB41L5
221024_s_at|81031	-4.76499	-2.25247	down	SLC2A10
221044_s_at|445372	-1.51762	-0.601809	down	TRIM34///TRIM6-TRIM34
221044_s_at|53840	-1.51762	-0.601809	down	TRIM34///TRIM6-TRIM34
221122_at|54979	-1.86689	-0.900638	down	HRASLS2
221207_s_at,226439_s_at|26960	-1.56577	-0.646872	down	NBEA
221276_s_at|81493	-1.55218	-0.634298	down	SYNC
221563_at|11221	-2.17197	-1.119	down	DUSP10
221566_s_at,221567_at,59625_at,1558738_at|8996	-1.55718	-0.638938	down	NOL3
221577_x_at,229868_s_at|9518	-1.75826	-0.814147	down	GDF15
221583_s_at,221584_s_at|3778	-1.76608	-0.820549	down	KCNMA1
221589_s_at|100506517	-1.5395	-0.622459	down	LOC100506517
221646_s_at,232417_x_at,1552283_s_at|79844	-1.5764	-0.656637	down	ZDHHC11
221669_s_at|27034	-1.52699	-0.610692	down	ACAD8
221732_at,46323_at,1554327_a_at|124583	-1.66372	-0.734409	down	CANT1
221802_s_at|57698	-1.66023	-0.731384	down	KIAA1598
221811_at,55616_at|93210	-9.17162	-3.19718	down	PGAP3
221859_at,226086_at|57586	-1.53565	-0.618846	down	SYT13
221865_at|203197	-1.83716	-0.877479	down	C9orf91
221874_at,226248_s_at,243349_at|57535	-3.69512	-1.88562	down	KIAA1324
221880_s_at,222085_at,51158_at|400451	-2.06701	-1.04754	down	FAM174B
221927_s_at|83451	-1.71664	-0.779585	down	ABHD11
222075_s_at|51686	-1.71735	-0.780181	down	OAZ3
222125_s_at|54681	-1.55565	-0.63752	down	P4HTM
222258_s_at|23677	-2.33415	-1.2229	down	SH3BP4
222336_at,224990_at|201895	-2.6093	-1.38367	down	C4orf34
222890_at|29070	-1.59172	-0.670584	down	CCDC113
222996_s_at,224516_s_at,233955_x_at|51523	-1.64287	-0.716214	down	CXXC5
223044_at,233123_at|30061	-1.9979	-0.998483	down	SLC40A1
223103_at,232322_x_at,238911_at|10809	-3.0111	-1.59029	down	STARD10
223121_s_at,223122_s_at|6423	-1.54602	-0.628556	down	SFRP2
223194_s_at|63027	-2.54658	-1.34856	down	SLC22A23
223239_at|51527	-1.55013	-0.632389	down	C14orf129
223259_at|94103	-4.59638	-2.2005	down	ORMDL3
223315_at|59277	-3.24269	-1.69719	down	NTN4
223423_at|26996	-4.74299	-2.2458	down	GPR160
223436_s_at|83707	-1.52423	-0.608084	down	TRPT1
223551_at,231120_x_at|5570	-1.58343	-0.663055	down	PKIB
223574_x_at,228010_at|5522	-1.62455	-0.700036	down	PPP2R2C
223611_s_at,223612_s_at|84708	-1.98483	-0.989018	down	LNX1
223631_s_at|64073	-1.75231	-0.809261	down	C19orf33
223847_s_at,224024_at,224576_at,224577_at|57222	-2.3311	-1.22101	down	ERGIC1
223864_at|91074	-8.37364	-3.06586	down	ANKRD30A
224146_s_at,1554911_at|85320	-5.41971	-2.43822	down	ABCC11
224447_s_at|84299	-9.18464	-3.19922	down	C17orf37
224762_at|347735	-2.0865	-1.06108	down	SERINC2
224769_at	-1.62724	-0.70243	down
224778_s_at	-1.65253	-0.724673	down
224826_at,224835_at|56261	-2.09939	-1.06997	down	GPCPD1
224836_at|58476	-2.50302	-1.32367	down	TP53INP2
224938_at,224956_at,224958_at|57532	-1.67162	-0.741243	down	NUFIP2
224970_at,224975_at,224976_at,226806_s_at,229994_at,1558101_at|4774	-2.46532	-1.30178	down	NFIA
224989_at	-2.87083	-1.52147	down
225001_at|9545	-2.0479	-1.03414	down	RAB3D
225003_at|374882	-1.6969	-0.762906	down	TMEM205
225008_at|444	-1.86945	-0.902616	down	ASPH
225061_at,1554334_a_at|55466	-1.68583	-0.753462	down	DNAJA4
225165_at|84152	-3.60891	-1.85156	down	PPP1R1B
225251_at|53917	-1.71948	-0.781973	down	RAB24
225316_at,1553386_at|84879	-1.90155	-0.927179	down	MFSD2A
225327_at|56204	-2.1664	-1.1153	down	KIAA1370
225411_at,225412_at|84910	-1.59327	-0.671988	down	TMEM87B
225447_at|2820	-1.57476	-0.655134	down	GPD2
225461_at|79813	-1.70755	-0.771924	down	EHMT1
225499_at,232500_at,239660_at|57186	-1.67959	-0.748107	down	RALGAPA2
225548_at,228400_at|57619	-1.75953	-0.81519	down	SHROOM3
225599_s_at,225600_at,225603_s_at|286144	-1.6316	-0.706285	down	C8orf83
225609_at|2936	-1.83852	-0.878548	down	GSR
225658_at,225659_at|339745	-1.63371	-0.708152	down	SPOPL
225688_s_at,1557578_at|90102	-2.05918	-1.04207	down	PHLDB2
225726_s_at,225727_at|57475	-1.52891	-0.612505	down	PLEKHH1
225731_at,225735_at|57182	-1.62484	-0.700301	down	ANKRD50
225853_at|64841	-1.70903	-0.773176	down	GNPNAT1
225864_at|157638	-2.00839	-1.00604	down	FAM84B
225911_at,244747_at|255743	-2.20988	-1.14397	down	NPNT
225912_at,244721_at|94241	-2.10289	-1.07237	down	TP53INP1
225954_s_at|90007	-1.65179	-0.724029	down	MIDN
225968_at|166336	-1.52642	-0.610154	down	PRICKLE2
225981_at,244593_at|283987	-2.32532	-1.21743	down	C17orf28
226099_at,226982_at|22936	-1.59718	-0.675525	down	ELL2
226106_at|50862	-1.6232	-0.698844	down	RNF141
226120_at|123016	-1.77918	-0.831209	down	TTC8
226121_at|147015	-1.79465	-0.843699	down	DHRS13
226226_at,230323_s_at|120224	-4.50047	-2.17008	down	TMEM45B
226325_at|122622	-1.85979	-0.895137	down	ADSSL1
226344_at|84460	-1.52586	-0.609622	down	ZMAT1
226365_at	-1.50599	-0.590714	down
226405_s_at,234607_at|92714	-1.68853	-0.755764	down	ARRDC1
226419_s_at,229246_at,239384_at|645460	-1.6436	-0.716862	down	FLJ44342
226455_at|148327	-3.28996	-1.71807	down	CREB3L4
226584_s_at|83541	-1.82342	-0.866647	down	FAM110A
226594_at	-1.50082	-0.585751	down
226597_at|92840	-3.69123	-1.8841	down	REEP6
226727_at,230727_at|284106	-1.59743	-0.675752	down	CISD3
226752_at|345757	-1.74454	-0.802849	down	FAM174A
226796_at|116236	-1.50069	-0.585628	down	ABHD15
226842_at,232412_at,235089_at|84961	-2.15988	-1.11095	down	FBXL20
226863_at|642273	-2.74625	-1.45746	down	FAM110C
226921_at,238528_at|197131	-1.70162	-0.76691	down	UBR1
226960_at|284340	-3.43817	-1.78164	down	CXCL17
226961_at|222171	-4.34315	-2.11874	down	PRR15
226992_at|115677	-2.24882	-1.16917	down	NOSTRIN
227020_at,229051_at,229060_at,1556420_s_at|388403	-1.64204	-0.715491	down	YPEL2
227030_at,236301_at|22806	-1.61144	-0.688346	down	IKZF3
227046_at|201266	-1.97821	-0.984192	down	SLC39A11
227052_at	-2.74827	-1.45852	down
227290_at	-2.57411	-1.36407	down
227429_at|283229	-2.10308	-1.0725	down	EFCAB4A
227443_at|286343	-1.69476	-0.761077	down	C9orf150
227533_at	-1.90626	-0.930748	down
227570_at,238710_at,242103_at|144110	-2.10972	-1.07705	down	TMEM86A
227582_at|126823	-1.58181	-0.661581	down	KLHDC9
227663_at	-1.68029	-0.748712	down
227695_at,227794_at,1562089_at|92292	-1.65017	-0.722612	down	GLYATL1
227702_at|260293	-1.96281	-0.972919	down	CYP4X1
227733_at|57156	-2.05094	-1.03628	down	TMEM63C
227755_at	-1.54009	-0.623013	down
227782_at|201501	-1.84663	-0.884897	down	ZBTB7C
227856_at,240465_at|132720	-2.37865	-1.25014	down	C4orf32
227908_at|57465	-1.86053	-0.895712	down	TBC1D24
227971_at,232771_at|203447	-1.77055	-0.824196	down	NRK
228051_at,231856_at,236037_at,242098_at|57221	-3.02513	-1.597	down	KIAA1244
228058_at|124220	-3.35768	-1.74746	down	ZG16B
228067_at|343990	-2.99976	-1.58485	down	C2orf55
228176_at,231741_at|1903	-1.96329	-0.973275	down	S1PR3
228241_at|155465	-3.92867	-1.97404	down	AGR3
228360_at|130576	-1.50266	-0.587518	down	LYPD6B
228390_at	-1.52848	-0.612102	down
228404_at,228462_at|153572	-1.83748	-0.877726	down	IRX2
228487_s_at	-1.60704	-0.684408	down
228523_at|340719	-1.90146	-0.927108	down	NANOS1
228648_at|116844	-1.52626	-0.610004	down	LRG1
228731_at	-2.7635	-1.4665	down
228732_at	-1.5436	-0.626298	down
228904_at|3213	-2.21199	-1.14534	down	HOXB3
229030_at|388743	-2.84674	-1.50931	down	CAPN8
229072_at	-1.5066	-0.591301	down
229082_at,1553542_at|202243	-1.90491	-0.929722	down	CCDC125
229130_at	-1.90656	-0.930974	down
229147_at,235638_at|166824	-1.61895	-0.695056	down	RASSF6
229150_at	-8.29528	-3.05229	down
229222_at|79611	-1.61525	-0.691759	down	ACSS3
229476_s_at,229477_at,1553583_a_at|7069	-1.75944	-0.815119	down	THRSP
229479_at	-1.68172	-0.74994	down
229499_at,234709_at,1552801_at|92291	-2.62694	-1.39338	down	CAPN13
229534_at|122970	-1.66407	-0.734715	down	ACOT4
229553_at|283209	-1.68829	-0.755563	down	PGM2L1
229599_at|440335	-1.7056	-0.77028	down	LOC440335
229616_s_at,230828_at|196996	-1.6472	-0.720012	down	GRAMD2
229691_at|100128927	-2.00494	-1.00356	down	ZBTB42
229732_at|55552	-1.50598	-0.590703	down	ZNF823
229764_at|285386	-1.65607	-0.727761	down	TPRG1
229964_at|401546	-5.22618	-2.38576	down	C9orf152
230030_at,1552766_at,1552767_a_at|90161	-1.50592	-0.590645	down	HS6ST2
230093_at|89765	-1.61435	-0.690958	down	RSPH1
230238_at|134548	-1.50446	-0.589246	down	ANKRD43
230300_at	-1.52867	-0.612279	down
230493_at|387914	-2.09944	-1.07001	down	SHISA2
230570_at	-1.51927	-0.603383	down
230653_at	-1.59195	-0.670792	down
230682_x_at|8714	-1.60984	-0.686913	down	ABCC3
230746_s_at|100288985	-1.52649	-0.610214	down	LOC100288985
230778_at	-1.51136	-0.595849	down
230866_at|10800	-1.80319	-0.850549	down	CYSLTR1
230958_s_at	-2.14962	-1.10408	down
231145_at	-2.31562	-1.2114	down
231802_at|10143	-1.72042	-0.782759	down	CLEC3A
231815_at|57649	-2.16113	-1.11179	down	PHF12
231936_at|3225	-1.68721	-0.754639	down	HOXC9
232165_at,234552_at|83481	-1.9089	-0.932739	down	EPPK1
232170_at|338324	-1.96107	-0.971643	down	S100A7A
232269_x_at|100508121	-1.93672	-0.953615	down	LOC100508121
232377_at|30010	-3.06886	-1.6177	down	NXPH1
232656_at	-1.61641	-0.692791	down
232668_at	-1.54277	-0.625521	down
232726_at	-1.55951	-0.641093	down
232889_at	-1.59158	-0.670456	down
232932_at	-1.57862	-0.658665	down
232968_at|92565	-1.56905	-0.649887	down	FANK1
232997_at	-2.1798	-1.1242	down
233004_x_at	-1.63741	-0.71142	down
234725_s_at|10509	-1.65398	-0.725939	down	SEMA4B
234785_at	-2.13725	-1.09576	down
234970_at,244272_s_at,1553132_a_at|123036	-2.52811	-1.33806	down	TC2N
235096_at|123169	-1.66596	-0.73635	down	LEO1
235123_at	-1.64991	-0.722389	down
235141_at,235955_at|153562	-1.8185	-0.862752	down	MARVELD2
235515_at|163183	-1.64449	-0.717642	down	C19orf46
235538_at	-1.5761	-0.65636	down
235592_at	-1.55509	-0.636994	down
235693_at	-2.28919	-1.19484	down
235763_at|204962	-1.75938	-0.815068	down	SLC44A5
235856_at	-1.63757	-0.711553	down
236225_at|124975	-1.6084	-0.685626	down	GGT6
236237_at	-1.65025	-0.722687	down
236256_at	-2.80401	-1.48749	down
236335_at	-2.40107	-1.26368	down
236448_at|90249	-1.94253	-0.957936	down	UNC5A
236496_at|123099	-2.02601	-1.01864	down	DEGS2
237128_at	-1.91801	-0.939611	down
237339_at|100505614	-7.06309	-2.8203	down	LOC100505614
237395_at|199974	-8.95353	-3.16246	down	CYP4Z1
238017_at|195814	-4.50016	-2.16998	down	SDR16C5
238021_s_at,238022_at|643911	-1.51719	-0.601402	down	CRNDE
238029_s_at|151473	-2.27331	-1.18479	down	SLC16A14
238103_at	-1.98236	-0.987218	down
238116_at|83657	-1.95566	-0.967654	down	DYNLRB2
238673_at	-2.01555	-1.01118	down
238681_at,1555606_a_at,1560227_at|284161	-1.79932	-0.84745	down	GDPD1
238712_at	-1.67169	-0.741306	down
239065_at	-1.85774	-0.893549	down
239148_at,239350_at|91862	-1.5175	-0.601692	down	MARVELD3
239528_at,1552797_s_at|150696	-1.89539	-0.922496	down	PROM2
239594_at,240838_s_at|145837	-1.78939	-0.83947	down	LOC145837
239723_at	-1.60373	-0.681434	down
239847_at	-1.57699	-0.657174	down
240272_at	-1.64399	-0.717199	down
240655_at	-2.42991	-1.2809	down
240815_at	-1.5098	-0.594359	down
241310_at	-1.65596	-0.727667	down
241459_at	-1.71758	-0.780375	down
241505_at	-2.42146	-1.27588	down
242093_at,1553033_at|94122	-1.69091	-0.757798	down	SYTL5
242216_at	-1.81223	-0.857767	down
242273_at	-1.51854	-0.602689	down
242350_s_at|100128098	-3.33266	-1.73667	down	LOC100128098
242354_at	-1.6134	-0.690102	down
242794_at|55534	-1.50527	-0.590024	down	MAML3
242824_at	-1.92445	-0.944444	down
242874_at	-3.03122	-1.5999	down
243198_at,1562259_at|374618	-1.6527	-0.724823	down	TEX9
243309_at|145788	-1.52615	-0.609894	down	FLJ27352
243585_at|344905	-1.96604	-0.975295	down	ATP13A5
243634_at	-2.25416	-1.17259	down
243729_at	-2.34403	-1.22899	down
244547_at|124923	-1.50747	-0.592126	down	SGK494
1560477_a_at|148398	-1.5589	-0.640531	down	SAMD11
1553410_a_at|94160	-1.88159	-0.91195	down	ABCC12
1552930_at|79258	-1.70234	-0.767522	down	MMEL1
1553434_at|163720	-7.64311	-2.93416	down	CYP4Z2P
1553436_at|283463	-3.21469	-1.68468	down	MUC19
1553602_at|118430	-16.7283	-4.06422	down	MUCL1
1553622_a_at|161835	-1.67668	-0.745605	down	FSIP1
1553796_at,1553797_a_at|150622	-1.63425	-0.708625	down	LOC150622
1554712_a_at|219970	-3.05908	-1.6131	down	GLYATL2
1556190_s_at|100507516	-1.51897	-0.603095	down	LOC100507516///PRNP
1556473_at,1556474_a_at|285097	-2.75182	-1.46039	down	FLJ38379
1556654_at	-2.35422	-1.23525	down
1556655_s_at	-1.87566	-0.907402	down
1556665_at,1556666_a_at|100499441	-1.79052	-0.840378	down	NCRNA00291///TTC6
1557103_a_at|114783	-1.63215	-0.70677	down	LMTK3
1557758_at	-1.63354	-0.708001	down
1558154_at	-1.51612	-0.600387	down
1558686_at	-1.54998	-0.632247	down
1562821_a_at	-3.03465	-1.60153	down
1559450_at	-1.86602	-0.899967	down
1560850_at	-1.84865	-0.886474	down
1562235_s_at	-1.61264	-0.689422	down
1563022_at|347475	-1.99472	-0.996184	down	CCDC160
1565597_at	-1.55228	-0.634386	down
1565598_at	-1.61675	-0.693097	down
1569362_at	-1.81431	-0.859424	down
