# Supplementary material for: Genomic Insights into Triple-Negative and HER2-Positive Breast Cancers Using Isogenic Model Systems
Source: PLoS One. 2013 Sep 23;8(9):e74993. doi: 10.1371/journal.pone.0074993 (PMC3781103; doi:10.1371/journal.pone.0074993)
Supplement: Table S6 — Overlap of deregulated genes in TNBC vs. HER2+ in MDA-MB231 isogenic clones and two GEO datasets (GPL96 and GPL570). (XLSX) [file pone.0074993.s008.xlsx]

## Sheet: 231-GEO UP
Table S6
Overlap of upregulated genes in MDA-MB-231 TNBC vs HER2+ in isogenic clones and two GEO datasets
Isogenic Clones		GPL96		GPL570		Overlap
GREB1		KCTD14		MSN		CALB2
OLR1		MSN		NDRG1		PELI1
LCP1		DPYSL2		DPYSL2		RASGRP1
SLC22A3		GSTP1		ODC1		SDC2
C4orf18		PLOD1		GSTP1
THBS2		DEK		DEK
SH3BP5		LDHB		ANXA1
OLFML3		PLS3		LDHB
CDH1		UCHL1		CSDA
CLIC5		FSCN1		AMD1
CALB2		IRAK1		PLS3
ESR1		LBR		LOC100507516///PRNP
CA12		KRT5		ENO2
LAPTM5		SFRP1		EMP1
RASGRP1		OPTN		UCHL1
GJA1		WWTR1		FSCN1
HSD3B1|HSD3B2		IFRD1		IRAK1
LOXL4		SLC16A1		EPB41L2
TMEM56		ACTG2		LBR
RHOD		PAM		SH3BP5
FABP3		TRIM2		SCARB1
HAVCR2		FABP5		KRT5
PDE1C		SERPINA3		EGFR
IGSF3		RGS2		SFRP1
VDR		USP1		WWTR1
SDC2		PLSCR1		SLC16A1
PON3		MYC		LAMC2
C9orf19		TRIM29		ACTG2
IL2RG|LOC158830		HMGN4		PAM
OPHN1		FOXM1		TRIM2
DYSF		TYMS		FABP5
INHBA		LYN		SERPINA3
C7orf58		NRAS		RGS2
LAMB1		HPRT1		MYC
DDR1		CDC20		ST5
NUAK1		CAPN6		TRIM29
TGFBR3		ANXA8///ANXA8L1///ANXA8L2		HMGN4
SEMA5A		TP53BP2		FOXM1
CLIC5|LOC100131610		IMPA2		TYMS
LUM		ARHGEF9		PLOD2
TLR4		FGFR2		LYN
CRISPLD2		FZD7		TARBP1
RPS6KA1		KIAA0020		CAPN6
HSPB8|PDAP1		CHST2		KLHL21
PON2		SCHIP1///IQCJ-SCHIP1		ANXA8///ANXA8L1///ANXA8L2
ITPK1|LOC100130685		PRKY///PRKX		TP53BP2
SAA1|SAA2		RAD51AP1		IMPA2
LIMK1		NDC80		GLS
PELI1		CEBPG		FCGBP
SLC1A3		MMP7		ARHGEF9
ENDOD1		S100A2		TF
LDLRAP1		PMAIP1		IGF1R
TAGLN		PROM1		MID1
TRIB2		C12orf24		FRZB
PODXL		MMP12		FZD7
TSPAN5		SGCE		KIAA0020
RHOF		COL9A3		VSNL1
C10orf81		KLK6		IGF2BP3
ACP2		KRT15		DMD
FDXR		DSC2		WFDC2
SFN		SERPINB5		SLC9A6
SLC7A7		MSLN		CHST2
MAMLD1		PFN2		SCHIP1///IQCJ-SCHIP1
C2orf18|CENPA		FABP7		MAOB
PPME1		GABRP		PRKY///PRKX
MAOB		KIT		PRAME
ABCD3		SLC26A2		RAD51AP1
PTGS1		SGCB		CDKN2C
KCTD7|RABGEF1		KRT17		NDC80
NPPB		QPCT		RUNX3
IFI35		COCH		MMP7
PAPSS2		S100A1		S100A2
ARHGAP26		CRABP1		PMAIP1
SCARA3		CALB2		PROM1
CCDC21		NPY1R		KCNN4
MCAM		SCRG1		FOLR1
TSPAN2		VGLL1		PTPRZ1
SDC4		BTG3		C12orf24
KAL1		SNX7		DZIP1
RCP9		RASGRP1		MMP12
PLB1		DSG3		PLCG2
PFTK1		BCL2A1		SERPINB2
GSN		PKP1		SGCE
LYPD6		KLK7		C1orf107
SHC3		MARCO		NFE2L3
SERPINB2		PSIP1		WIF1
KIAA0408|C6orf174		DSC3		DNAJC6
TCF19		PTX3		COL9A3
EFHD1		ZIC1		NCK1
SLC35B4		NDRG2		TGFBR3
IL1RL2		MIA		KLK6
TIMP4		CSRP2		KRT15
TPST1		CDKN2A		PTGS2
UXS1		ANP32E		DSC2
PSMB9		UGT8		SERPINB5
DAPK2		PAPSS1		MSLN
MADD		KRT6C///KRT6A///KRT6B		PFN2
FNBP1L		GPM6B		NMT2
LRIG1		IRS2		FABP7
NXF3		TUBB6		GABRP
KIAA1199		CBR1		KIT
CHN1		TUSC3		SLC26A2
ERCC6|PGBD3		CRYAB		PLCE1
CARD11		ID4		SGCB
ITGA6		KRT14		KRT17
BANK1		TM4SF1		QPCT
NLK		CHI3L1		NMB
SELENBP1		ME2		BMP2
GCH1		BAG2		S100A1
CHRNA5		PLEKHB1		TMSB15A
C2CD3		S100B		GNA15
GSTM4|GSTM1|GSTM2		KLK10		CRABP1
CAMK4		KRT16		IL1R2
RTKN		SOX10		CALB2
PQLC3		SPP1		MPP6
GCA		UBE2E3		NPY1R
SPIN1		ART3		SCRG1
HMBS		BCL11A		RYR1
LPCAT2		MFGE8		VGLL1
ITGAV		SLC43A3		GJB3
ST6GALNAC2		SLC39A14		PTPN14
RAB20		SDC2		GSPT2
PIGV		SERPINE2		HSPA4L
FBXO17		SYNM		BTG3
CCDC69		FAM171A1		BPI///LOC149684
C7orf42		CBS		LAMP3
COBLL1		KANK1		RASGRP1
KIAA1161		CHI3L2		PDE9A
SLC22A15		TSPYL5		DSG3
ADAMTS3		GPX7		DIAPH2
TLCD1		FOXC1		LRP6
PDE9A|LOC100132338		TMEM158		ANGPT1
PARP12		SOSTDC1		LY75
CISH		COL2A1		HLA-DOB
C1orf96		MYBL1		PKP1
NEDD9|LOC100129322		TMSB15B		STAC
SH3BP1|PDXP		DOK5		AKAP7
SLC24A6		FXYD6		KLK7
PDE10A|C6orf176|LOC100132188		DSG2		ITGB8
FAM133B|BICC1		NGFRAP1		MARCO
LRRC8D		PELI1		SPIB
SH2B3		C10orf18		ADORA2B
FKBP5|LOC285847		C13orf15		IL27RA
MPP1		KCTD9		PSIP1
PDGFB		PNMAL1		GPR64
ARP11		IGF2BP2		ITGA9
SESN2		ACTR3B		FOXG1
VSNL1		TRMT11		DSC3
TUBA4A		KRT23		PTX3
FARP1		PBK		LY6D
RHOBTB1		PGBD5		FOXD1
THSD1|THSD1P|LOC220115|TPTEps1|LOC100134095		PCOLCE2		ZIC1
SLC6A6		TTYH1		NDRG2
ST3GAL1|LOC286167		OGFRL1		OCA2
RALA		KCNK5		MRAS
TBC1D2B|LOC646938		PTPLA		MIA
SLC44A3		RTP4		SIX3
PGM2		TFCP2L1		DSG1
AFAP1L2		VTCN1		TBX19
DHDDS		SLC6A14		PPARA
GRIK4		HERC5		CA6
RABGEF1|KCTD7		ECHDC1		CDH19
RAD50|LOC441108		TMPRSS3		LPHN2
MTF2		MUC16		GPR161
INPP4B		KLHL7		IL12RB2
ARNTL		ROPN1B		PLAGL1
MAP3K6		EN1		CDKN2A
CDH24		ELF5		CDK6
P4HA2		ST6GALNAC5		PCSK6
EDNRB		TCF7L1		FAM107A
NDST1		IQCG		NAB1
TRAPPC6B		CHPT1		SIK1
PSMC3		KIF18B		ANP32E
RALB		KLK5		PRSS16
DGKA				CHST3
FLJ43692				UGT8
GNAO1				RCAN1
AQP3				ELAVL2
NGFR				PGCP
TCF7L2				GJC1
IKBKE				SAA2///SAA1
RASGRF1|LOC145899				PAPSS1
SLC9A3R1				KRT6C///KRT6A///KRT6B
TNC				GPM6B
STARD4				TUBB6
DR1				KLF5
AHDC1				CBR1
NOSTRIN				TUSC3
CTSH				CRYAB
CASP2				NFIB
TGM2				ID4
AP1G2				TM4SF1
SGK3|C8orf44				CHI3L1
TGFB1I1				ME2
PTER				BAG2
HCP5				PLEKHB1
SYT1				S100B
ALOX5AP				MOXD1
TMEM87B				KHDRBS3
TJP1				KLK10
SLC25A12				KRT16
FLJ11151				NFIX
VKORC1L1				PTCH1
NCAM2				SOX10
GALNT12				MAP2
FLI1				ST8SIA1
GAS2L3				CTSL2
GPD2				MBP
DPP3|BBS1				PLA2G4A
WDTC1				ART3
				TLR1
				BCL11A
				GPR125
				CTAG1B///CTAG1A
				MFGE8
				NRTN
				SLC43A3
				ST3GAL6
				GCNT2
				PRKD3
				FBL
				FMO2
				SLC39A14
				SDC2
				SERPINE2
				LPIN1
				LCN2
				AKT3
				EHBP1
				PHLPP1
				SYNM
				FAM171A1
				CBS
				LOC100505905///KANK1
				CHI3L2
				TSPYL5
				GPX7
				41336
				FOXC1
				SACS
				TMEM158
				SOSTDC1
				COL2A1
				CAND2
				DLX5
				LOC645895///MYBL1
				GAL
				FOXC2
				CHRM3
				HOXA10///HOXA9
				CDK18
				SFT2D2
				DOK5
				TTC22
				YOD1
				TAF4B
				FZD8
				MT1M
				FXYD6
				DSG2
				PHLDA1
				SYS1///DBNDD2///SYS1-DBNDD2
				AGPAT5
				SLC25A37
				ADCK3
				PELI1
				LARP6
				NES
				LEPREL1
				C13orf15
				TMEM38B
				FERMT1
				KCTD9
				PNMAL1
				IGF2BP2
				ASB13
				ACTR3B///LOC100290215
				FAM57A
				C9orf40
				KRT23
				POLR1E
				C5orf23
				PBK
				TMEM231
				PGBD5
				TMEM100
				IL17RB
				MOBKL2B
				PCOLCE2
				ECHDC3
				TTYH1
				NXN
				FJX1
				ELOVL4
				KCTD14
				OGFRL1
				KCNK5
				PTPLA
				RTP4
				TFCP2L1
				VASH2
				NPR3
				SLC6A14
				THNSL1
				CYP26B1
				NUDT11
				HERC5
				CHODL
				SLC27A6
				CLIP4
				MOCOS
				ECHDC1
				MFI2
				PRSS21
				ODAM
				MUC16
				FBXO17///SARS2
				ROPN1B
				CYP39A1
				EN1
				ELF5
				ARNTL2
				C21orf91
				RAB23
				ST6GALNAC5
				TCF7L1
				COTL1
				IQCG
				RRAGD
				CHPT1
				MICALL1
				KIF18B
				KLK5
				ATL2
				PRTFDC1
				HEY2
				TIAM2
				CCDC82
				NUF2
				CXCL16
				RGMA
				CRISPLD1
				FAM135A
				TMEM117
				FAM126A
				RASD2
				LY6K
				AFAP1-AS
				CNTNAP3
				FGFBP2
				HORMAD1
				SOX6
				TMPRSS3
				SCD5
				BOC
				ROPN1
				DGAT2
				CFL2
				BEX2
				CDCA7
				RIOK1
				MESP1
				AGPAT9
				ARHGAP21
				C9orf123
				COL27A1
				PKDCC
				PM20D2
				MTHFD1L
				SNHG6
				GLIPR2
				B3GNT5
				SLAIN1
				TSPAN33
				FAM72A///FAM72B///FAM72C///FAM72D
				KIF1B
				CMTM7
				VANGL2
				PRICKLE1
				PLEKHG1
				FMNL2
				DNER
				KLHL15
				PAQR8
				FAM89A
				C3orf58
				CD109
				ZNF462
				CENPV
				CDCA2
				ZNF521
				STOX2
				PPP1R14C
				SOX8
				CENPW
				PPP1R14A
				ZNF286A///ZNF286B
				LOXL4
				HAPLN3
				BEND7
				MBOAT1
				LOC100499467
				FOXQ1
				CNKSR3
				RNF150
				TMEM139
				MED30
				LGR6
				DDIT4L
				PLEKHG4
				LOC100509288///LOC100509231///OVOS2
				DEPDC7
				OSR1
				TM4SF18
				L3MBTL4
				KIAA1804
				CYYR1
				C8orf46
				TET1
				LOC729680
				ARL9
				KANK4
				C4orf7
				TMEM200C
				LOC100132999
				FRMD3
				LEMD1
				LOC285812
				LOC100507185
				RAB7B
				C1orf186
				FLJ37644
				IRX1
				SHC4
				RNF182
				ZNF883
				ANKRD35
				MIR30C2
				GJB6
				RAVER2
				FLJ39632
				LOC100506918
				WNK3
				LOC401093
				TCAM1P
				LOC84856
				MAML2
				KRTCAP3
				HRCT1
				APCDD1L
				SESN3
				LOC100288911
				FAM150B
				TMEM71
				PABPC4L
				LOC100505730///LOC100509599
				KCNQ4
				ATP6V1C2
				C5orf46
				LOC100131541
				CXorf61
				NFE4

## Sheet: 231-GEO DOWN
Table S6
Overlap of downregulated genes in TNBC vs HER2+ in MDA-MB231 isogenic clones and two GEO datasets
Isogenic Clones		GPL96		GPL570		Overlap
MMP1		RPL19		LASP1		AGR2
CCL2		PRR5-ARHGAP8///ARHGAP8		XBP1		CAMK2N1
HLA-DQA1|HLA-DQA2		CANT1		LMAN2		DUSP4
PTGS2		FAM174B		SCD		GDF15
ADAMTS1		PGAP3		DHCR24		GPRC5A
CST4|CST1		LASP1		RAB11A		MUC1
KYNU		XBP1		SEPHS2		SCNN1A
BDKRB1		SCD		SYNGR2		SLC16A2
CST2		DHCR24		PXN		SPDEF
MAL2		CPE		CPE		TMC5
CHRDL1		CDH1		CDH1		TNFSF10
CST1|CST4		SDC1		IDH1		TSPAN1
CXCL11		SLC9A3R1		TNFAIP1		TSPAN13
HLA-DPB1		PSMD3		SDC1
ROBO1		PSMB3		SLC9A3R1
HAS2		ALDH2		NQO1
F2RL2		NQO1		APOD
CD24		APOD		KRT18
HLA-DPA1		UQCRQ		IER3
HLA-DRA		KRT18		KRT19
PSG8|PSG1|PSG9|PSG4|PSG7		IER3		TPD52
TSPAN1		TNC		KIAA0100
FGF5		KRT19		CEACAM5
SLC14A1		HSPB1		IL13RA1
TMEM156		CEACAM5		ETFA
PCDHB2		IL13RA1		PLK2
NEO1		ETFA		CPD
AGR2		PLK2		ALCAM
SEMA3A		CPD		CIB1
BCL2A1		ALCAM		ARFIP2
MGC10981		CIB1		BLVRB
PSG9|PSG8|PSG6|PSG1		MEST		SREBF1
SPDEF		TIAF1///MYO18A		CFB
FUCA1		G6PD		ERBB3
DKFZP564O0823		ERBB3		PRSS8
DSC2		PRSS8		GALE
SAT1		GALE		GSTM3
CYB5R2		GSTM3		TNFSF10
TMEM45B		CRABP2		TOB1
IL24		NRIP1		HIST2H2BE
IL18		TNFSF10		IGFBP2
NDRG2		TOB1		PIK3R3
MYO5C		CKMT1A///CKMT1B		CCNG2
CFH		IGFBP2		FAH
LPXN		FAH		WFS1
PTGFRN		WFS1		S100A8
EMB|LOC647121		S100A8		PAPSS2
LOC124220		STARD3		SDF2
PDZK1IP1		GPRC5A		GPRC5A
FIG4		UGDH		SPTLC2
DMBT1		ARHGAP32		KIAA0040
SAMD12		SCNN1A		SPAG5
AFF3		IQGAP2		MYO6
PLXDC2		MED1		PAFAH1B3
IFIT2		S100A9		SLC35A1
SPRY1		C10orf116		UGDH
PAPPA		FAIM2		GALNT3
ENPP4		LLGL2		TP53I11
LPHN2		ZNF217		ARHGAP32
XK		MPHOSPH6		SCNN1A
LPAR1		CEACAM6		IQGAP2
ENTPD3		BLVRA		MED1
TSPAN8		SEMA3C		SORL1
SLAMF7		PCGF2		S100A9
NTN4		TSPAN8		C10orf116
ANGPTL4		CA12		FAIM2
LCN2		DUSP4		CPT1A
CYP24A1		QPRT		ITPR1
TNFRSF10D		RARRES3		LLGL2
SLCO1B3|SLCO1B1|LST-3TM12		S100P		ALDH4A1
CCND2		REEP1		MPHOSPH6
ITGA2		SLC12A2		CEACAM6
NOV		SLC16A2		BLVRA
SERPIND1		TOM1L1		SEMA3C
FBXO32		EEF1A2		PCGF2
CACHD1		FGFR4		MMP11
LTBP1		DKK1		RAP1GAP
ALDH1A3		HMGCS2		CA12
RNASE1		TFF3		FUT8
NUP210		FOXA1		ICA1
PSD3		KCNK1		DUSP4
ANKRD29		MYB		QPRT
TACSTD2		SOX11		RARRES3
RNF128		ALDH3B2		MB
C8orf13		EMP2		IQCE
UBASH3B		FGB		GCH1
IRAK3		TFF1		PPP1R3C
HHLA3		ENPP1		REEP1
CENTD1		CRIP1		BCAS1
CTSB		TRIL		KYNU
LOXL2|ENTPD4		INHBB		SLC12A2
AKR1C2|AKR1C1		KMO		SLC16A2
BNIP3L		ACOX2		MMP1
DUSP4		INPP4B		TOM1L1
SHISA2		HOXB2		STRN3
AGPAT5		ZNF652		TBC1D8
ESAM|LOC100129069		SLC44A4		EEF1A2
DHRS3		SYT17		ST6GALNAC2
MUC1		BIK		PPP1R3D
TNFRSF11B		ASPH		DKK1
NOG		CLGN		HMGCS2
RGMB		CRAT		TFF3
CAMK2N1		RET		ATP7B
GDF15		S100A7		TFAP2A
TMEM27		SCGB2A1		FOXA1
TSPAN13		ATP2C2		KCNK1
GPR137B		ZNF91		MYB
KIAA1324L		CLCA2		NME3
PKIA		NUDT4///NUDT4P1		TRIM3
RAB27B		SCGB2A2		SOX11
DTNA		DHRS2		ALDH3B2
ELP3		PIP		LYPD3
DGAT2		AKR1B10		SHROOM2
PTGES		SMA5///SMA4		CSTA
FLRT2		PNMT		EMP2
C9orf150		SCGB1D2		SLC22A18
TMEM66		TSC22D3		TFF1
ADFP		ZMYND8		VIPR1
UST		AKT1		IFT27
LAMA3		GALNT10		ENPP1
PSG4|PSG11|PSG2|PSG7|PSG5|PSG8|PSG9		ATP2A3		CRIP1
OASL		BLNK		PLEKHA6
TMPRSS2		CRISP3		TRIL
PSTPIP2		CASC3		PEX11A
NUPR1		CYB5A		DNALI1
ERRFI1		MUC1		HGD
FST		CYB561		AREG
STOM		ITGB6		DOPEY2
KCNS3		ABCC3		PER2
TM4SF1		C4A///C4B///LOC100509001		INHBB
ASAH1		MAGED2		KMO
MALL|LOC440895		PDLIM1		PVALB
AGPAT9		REEP5		ACOX2
SCNN1A		DUSP6		HOXB6
EDN1		LGALS8		INPP4B
EVI2B		CRIP2		HOXB2
LDOC1		UCP2		DACH1
SLC25A37|LOC100133914		KRT8		CMAH
RHOJ		KRT7		CORO2A
SLC4A7		TSPAN1		MSX2
E2F5		SC4MOL		CHST1
BXDC5		AGR2		ZNF652
MYO1D		AZGP1		SLC44A4
TRIM29		EFHD1		SYT17
RNF125		ECM1		CPA3
NDP		DUSP5		PIP5K1B
KRTAP2-4|KRTAP2-1|LOC644350|LOC728285|LOC728934|LOC730755|KAP2.1B|LOC728943|KRTAP2-2		GATA3		CDS1
IFIT1		CES1		COMP
SMAD1		FBP1		BIK
NRK		PHLDA2		SIX1
PPM2C		RND1		CLGN
GPR116		TM7SF2		CRAT
RPL11		GRB7		RET
DLG1		ERBB2		S100A7
AK5		MGLL		COL10A1
GCKR		AR		TDO2
PLAT		LRIG1		KCNS3
MUSK		LBP		SCGB2A1
DUSP1		UGT2B28		PRR5-ARHGAP8///ARHGAP8
CTH		WIPF2		ATP2C2
MCPH1		KIAA0182		ZNF91
PPP2CB		RHOB		HIST1H3H
ZZZ3		FASN		CLCA2
RAGE		LIMCH1		NME5
APBB1IP		LASS6		CST1
RRAGD		SPRED2		CILP
MLZE		C14orf147		EGF
HTR1D		GPD1L		P2RY2
ALG6		AIM1		PRLR
GTF2B		WWP1		SCGB2A2
NR3C2		LRBA		SLC1A1
C18orf21		MSL1		DIO1
CCL28		TBC1D9		DHRS2
TMC5		MED24		PIP
SERPINA3		CREB3L1		SIX2
C8orf53		LOC100272216		AKR1B10
INDO		CDR2L		SMA5///SMA4
TOE1		SPDEF		ALOX15B
CDCA2		CDK12		ERBB4
PPP2R2A		PRODH		F2RL2
C6orf199		SERHL2///SERHL		SCGB1D2
RLF		KIAA0485		ARSD
POLR2K		NAT1		TSC22D3
PNMA2		TFAP2B		RAB27B
PLLP		TOX3		KITLG
FMO3		PP14571		SLC16A6
EXOSC2		CNTNAP2		PAX9
ANKRD13C		GGCT		ZMYND8
PITPNC1		ABCA12		AKT1
ZCCHC17		DUSP10		VEZT
CFB		GSDMB		GALNT10
EPB41L4A		SEC16A		MSMB
SLC16A2		LIMA1		DEGS1
SH2D4A		DCXR		ATP2A3
PFDN4		TSPAN13		BLNK
WASF3		PECI		PRKAA2
MGST1		RBM47		CYB5A
SORL1		NPDC1		MUC1
XPO7		TRIB3		NVL
COX6C		SPATA20		ESRRG
MMP3		FYCO1		CYB561
DNAH11		MLPH		SP110
CSGALNACT1		SLC38A1		DGKD
SRGN		CAMK2N1		ITGB6
MTMR9		GALNT7		SUPT6H
CA9		DNAJC1		TANC2
DOCK5		FHOD1		C4A///C4B///LOC100509001
SPANXB1|SPANXB2|SPANXA1|SPANXA2|SPANXC|SPANXD|SPANXF1|SPANXE		C1orf115		HIST1H4K///HIST1H4J
ATP6V1C1		PLEKHF2		GPR39
GNA15		S100A14		MAGED2
SSX1|SSX8		TSPAN15		PDLIM1
PIK3R3		VAV3		COMT
GPX7		ACSF2		REEP5
B4GALT6		DEPDC6		DUSP6
ZNF626|ZNF826|ZNF737		RAB17		LGALS8
CCDC146|POLR2J4		HOXC10		CRIP2
GPRC5A		DNAJC12		UCP2
KIAA0746|SERINC2		METRN		KRT8
KLHL24		PRR15L		KRT7
C17orf28		C3orf14		TSPAN1
CLDN1		GPRC5C		AGR2
TNFRSF11A		FA2H		CLN3
FZD6		CUEDC1		AZGP1
GADD45A		CADPS2		EFHD1
CPA4		TMC5		ECM1
HMBOX1		FGG		HIST1H1C
CDC26|LOC729948|LOC730314		MREG		PATZ1
UTP11L		SIDT1		DUSP5
GPR110		MGAT4A		PDZD2
NLGN1		GALNT6		NR2F1
CNOT7		C2orf54		GATA3
DNALI1|RPS27		CATSPERB		CES1
LRRC6		EPN3		MCCC2
HOXB9		CALML5		FBP1
NAP1L3		SPRY4		TGFB3
EIF3E		TMEM49///MIR21		MYCN
CDKL5		SLC2A10		HIST1H2BD
IFIT3		GDF15		TP53TG1
ZRANB2		ZDHHC11		HPX
PRDM1		KIAA1598		CCNO
CASP4|LOC643733		C9orf91		RND1
EHF		KIAA1324		ANXA9
ZNF521		ABHD11		SPAG1
HSPA12A		LRRC59		TM7SF2
FAM59A		SH3BP4		IRX5
PRR16				GNMT
C6orf203				CYP4F8
LEF1				PCDHA6///PCDHA7///PCDHA8///PCDHA9///PCDHA2///PCDHA3///PCDHA4///PCDHA5///PCDHA1///PCDHAC2///PCDHAC1///PCDHA10///PCDHA11///PCDHA12///PCDHA13
SLC25A37				SPINT2
ZDHHC2				POSTN
C1orf123				AR
TCP11L2				LRIG1
PDGFRL				LBP
TUSC3				UGT2B28
ABI3BP				MTA1
RIN2				TNIK
PBK				WIPF2
CCDC80				KIAA0182
CLDN11				RHOB
INTS9				HN1L
TNFSF10				NUDT4///NUDT4P1
HLA-DMA				FASN
NECAP2				MIA3
ENTPD4				LIMCH1
PCDHB5|PCDHB19P				LASS6
PLOD2				SPRED2
SLC4A4				C14orf147
TC2N				GPD1L
KIAA1244|LOC202451				AIM1
C8orf59				LRBA
RELN				MSL1
PDE7B				DLG3
INTS10				MEGF9
KIF16B				ATP2B1
USP24				TBC1D9
LOX				NEDD4
PCDHB3				MED24
C1orf163				CREB3L1
HEATR1				LOC100272216
FAM92A1|FAM92A2				COL4A5
AHNAK2				TTC9
PRSS23				FEM1C
CAMK1D				TJP3
ELOVL1				SPDEF
COMMD3				CDK12
FLJ21075|PKD1L1				CBR4
PLEKHG4B				TBC1D30
TRIT1				PRODH
C21orf91|D21S2089E				FTH1
MRPS21|C1orf51				SERHL2///SERHL
FOLR1				KIAA0485
ANXA10				SELENBP1
SCP2				NAT1
EMP1				TFAP2B
C1orf52				CLDN8
SCG5|C15orf45				YIPF1
ODC1				ZNF467
TCEB3				TOX3
RGS2				PP14571
OSMR				CNTNAP2
CNTNAP1				LFNG
SLC7A2				GPR98
ARMCX2				ABCA12
GNL2				SEC16A
TMEM69				SCARB2
RPL28				USP53
DNAJC16				ERBB2
HLA-DOA				LIMA1
POLR3D				DCXR
TMEM53|C1orf57				TSPAN13
AP1S3				SQRDL
CD74				PPDPF
IGFBP1				PECI
CMPK1				RBM47
CLDN7				NPDC1
CCNL2				RETSAT
C10orf78				TRIB3
ARL4C				SPATA20
TBC1D8				NANS
SERPINB4|SERPINB3				FYCO1
SS18				MLPH
PTP4A2				SLC38A1
DLC1				SAR1B
DPYSL2				PDP1
C11orf74				CAMK2N1
C1orf212				GALNT7
SRGAP1				NLK
RPL27A				ROGDI
REEP3				DNAJC1
ISYNA1				FHOD1
LOC100129503				C1orf115
SDHB				PLEKHF2
SNRPD1				FZD4
PPP2R2C				S100A14
				SYBU
				TSPAN15
				RNF43
				WWC2
				TMEM62
				EPS8L1
				VAV3
				DALRD3
				C14orf132
				TMEM132A
				ACSF2
				DEPDC6
				RAB17
				HOXC10
				MYO5C
				DNAJC12
				PRR15L
				PITPNC1
				SYNJ2BP
				GSDMB
				FLRT3
				ZNF350
				ETNK2
				C3orf14
				GPRC5C
				CASD1
				TRPM4
				ESRP2
				TRIM68
				PXMP4
				CUEDC1
				MOSC2
				CLIC3
				EAF2
				RAB26
				KIF16B
				CADPS2
				TMC5
				MREG
				SIDT1
				TRIM36
				MGAT4A
				ZNF432
				FAM198B
				GALNT6
				GNA14
				EPB41L4A
				NIPAL2
				C14orf45
				STEAP4
				CATSPERB
				FLJ38109
				FAM46C
				EPN3
				RALGPS2
				CALML5
				ATG16L1
				SYTL2
				LRRC31
				EPB41L5
				SLC2A10
				TRIM34///TRIM6-TRIM34
				HRASLS2
				NBEA
				SYNC
				DUSP10
				NOL3
				GDF15
				KCNMA1
				LOC100506517
				ZDHHC11
				ACAD8
				CANT1
				KIAA1598
				PGAP3
				SYT13
				C9orf91
				KIAA1324
				FAM174B
				ABHD11
				OAZ3
				P4HTM
				SH3BP4
				C4orf34
				CCDC113
				CXXC5
				SLC40A1
				STARD10
				SFRP2
				SLC22A23
				C14orf129
				ORMDL3
				NTN4
				GPR160
				TRPT1
				PKIB
				PPP2R2C
				LNX1
				C19orf33
				ERGIC1
				ANKRD30A
				ABCC11
				C17orf37
				SERINC2
				GPCPD1
				TP53INP2
				NUFIP2
				NFIA
				RAB3D
				TMEM205
				ASPH
				DNAJA4
				PPP1R1B
				RAB24
				MFSD2A
				KIAA1370
				TMEM87B
				GPD2
				EHMT1
				RALGAPA2
				SHROOM3
				C8orf83
				GSR
				SPOPL
				PHLDB2
				PLEKHH1
				ANKRD50
				GNPNAT1
				FAM84B
				NPNT
				TP53INP1
				MIDN
				PRICKLE2
				C17orf28
				ELL2
				RNF141
				TTC8
				DHRS13
				TMEM45B
				ADSSL1
				ZMAT1
				ARRDC1
				FLJ44342
				CREB3L4
				FAM110A
				REEP6
				CISD3
				FAM174A
				ABHD15
				FBXL20
				FAM110C
				UBR1
				CXCL17
				PRR15
				NOSTRIN
				YPEL2
				IKZF3
				SLC39A11
				EFCAB4A
				C9orf150
				TMEM86A
				KLHDC9
				GLYATL1
				CYP4X1
				TMEM63C
				ZBTB7C
				C4orf32
				TBC1D24
				NRK
				KIAA1244
				ZG16B
				C2orf55
				S1PR3
				AGR3
				LYPD6B
				IRX2
				NANOS1
				LRG1
				HOXB3
				CAPN8
				CCDC125
				RASSF6
				ACSS3
				THRSP
				CAPN13
				ACOT4
				PGM2L1
				LOC440335
				GRAMD2
				ZBTB42
				ZNF823
				TPRG1
				C9orf152
				HS6ST2
				RSPH1
				ANKRD43
				SHISA2
				ABCC3
				LOC100288985
				CYSLTR1
				CLEC3A
				PHF12
				HOXC9
				EPPK1
				S100A7A
				LOC100508121
				NXPH1
				FANK1
				SEMA4B
				TC2N
				LEO1
				MARVELD2
				C19orf46
				SLC44A5
				GGT6
				UNC5A
				DEGS2
				LOC100505614
				CYP4Z1
				SDR16C5
				CRNDE
				SLC16A14
				DYNLRB2
				GDPD1
				MARVELD3
				PROM2
				LOC145837
				SYTL5
				LOC100128098
				MAML3
				TEX9
				FLJ27352
				ATP13A5
				SGK494
				SAMD11
				ABCC12
				MMEL1
				CYP4Z2P
				MUC19
				MUCL1
				FSIP1
				LOC150622
				GLYATL2
				LOC100507516///PRNP
				FLJ38379
				NCRNA00291///TTC6
				LMTK3
				CCDC160
