# Supplementary material for: Genomic Insights into Triple-Negative and HER2-Positive Breast Cancers Using Isogenic Model Systems
Source: PLoS One. 2013 Sep 23;8(9):e74993. doi: 10.1371/journal.pone.0074993 (PMC3781103; doi:10.1371/journal.pone.0074993)
Supplement: Table S7 — Overlap of deregulated genes in MDA-MB-468 TNBC vs. HER2+ in isogenic clones and two GEO datasets (GPL96 and GPL570). (XLSX) [file pone.0074993.s009.xlsx]

## Sheet: 468-GEO UP
Table S7
Overlap of upregulated genes in MDA-MB-468 TNBC vs HER2+ in isogenic clones and two GEO datasets
Isogenic Clones		GPL96		GPL570		Overlap
CRISP3		KCTD14		MSN		BCL11A
SEPP1		MSN		NDRG1		DSC3
CEACAM6		DPYSL2		DPYSL2		KRT15
MSMB		GSTP1		ODC1		NDRG2
OLFM4		PLOD1		GSTP1		PGBD5
CYP4Z1|CYP4Z2P		DEK		DEK		PROM1
SEMA3E		LDHB		ANXA1		SERPINA3
TMPRSS4		PLS3		LDHB		TM4SF1
MUC15		UCHL1		CSDA		TRIM2
S100A7|S100A7A		FSCN1		AMD1		VGLL1
GLYATL2		IRAK1		PLS3		ZIC1
CD14		LBR		LOC100507516///PRNP
CYP4B1		KRT5		ENO2
L3MBTL4		SFRP1		EMP1
CASP1|INCA		OPTN		UCHL1
AKR1B10|tcag7.1260		WWTR1		FSCN1
HSD17B2		IFRD1		IRAK1
CAPN13		SLC16A1		EPB41L2
KIAA1324		ACTG2		LBR
GUCY1A3		PAM		SH3BP5
PTGS1		TRIM2		SCARB1
FN1		FABP5		KRT5
TMEM16A		SERPINA3		EGFR
IQGAP2		RGS2		SFRP1
CYP4X1		USP1		WWTR1
S100A7A		PLSCR1		SLC16A1
CFI		MYC		LAMC2
S100A8		TRIM29		ACTG2
BCL11A		HMGN4		PAM
CSF3R		FOXM1		TRIM2
MAGED1		TYMS		FABP5
LTBP1		LYN		SERPINA3
SLC15A2		NRAS		RGS2
MYB		HPRT1		MYC
RUNDC3B		CDC20		ST5
FMO3		CAPN6		TRIM29
hCG_2033039|CRYAB		ANXA8///ANXA8L1///ANXA8L2		HMGN4
AGR2		TP53BP2		FOXM1
C10orf81		IMPA2		TYMS
TTLL7		ARHGEF9		PLOD2
ATP13A5		FGFR2		LYN
TNFSF10		FZD7		TARBP1
ALDH2		KIAA0020		CAPN6
ARHGEF6		CHST2		KLHL21
SLC6A2		SCHIP1///IQCJ-SCHIP1		ANXA8///ANXA8L1///ANXA8L2
TLR3		PRKY///PRKX		TP53BP2
NEBL		RAD51AP1		IMPA2
GUCY1B3		NDC80		GLS
CLU		CEBPG		FCGBP
LPAR3		MMP7		ARHGEF9
GYG2		S100A2		TF
S100A9		PMAIP1		IGF1R
CMYA5		PROM1		MID1
GPD1L		C12orf24		FRZB
ALDH1A1		MMP12		FZD7
TAS2R4		SGCE		KIAA0020
EFEMP1		COL9A3		VSNL1
MFAP3L		KLK6		IGF2BP3
CADPS2		KRT15		DMD
IL1R1		DSC2		WFDC2
KLRF1		SERPINB5		SLC9A6
MAP9		MSLN		CHST2
CLCA2		PFN2		SCHIP1///IQCJ-SCHIP1
GRHL3		FABP7		MAOB
C1orf181		GABRP		PRKY///PRKX
TRIM68		KIT		PRAME
MAGI3		SLC26A2		RAD51AP1
GSTA4		SGCB		CDKN2C
NFIA|KIAA0485		KRT17		NDC80
HRASLS2		QPCT		RUNX3
GLRX		COCH		MMP7
RHOBTB3		S100A1		S100A2
PPFIBP2		CRABP1		PMAIP1
NAALADL2		CALB2		PROM1
CP		NPY1R		KCNN4
A2M		SCRG1		FOLR1
METTL7A		VGLL1		PTPRZ1
KAL1		BTG3		C12orf24
KRT4		SNX7		DZIP1
ST6GAL1		RASGRP1		MMP12
SLC15A1		DSG3		PLCG2
ATP7A|LOC644756		BCL2A1		SERPINB2
F2R		PKP1		SGCE
KITLG		KLK7		C1orf107
C4B|C4A		MARCO		NFE2L3
CCL22		PSIP1		WIF1
LOC342897		DSC3		DNAJC6
RARRES3		PTX3		COL9A3
MAML3		ZIC1		NCK1
GBP7|GBP2		NDRG2		TGFBR3
ANXA6		MIA		KLK6
ID2		CSRP2		KRT15
EPB41L4A		CDKN2A		PTGS2
SDC1		ANP32E		DSC2
ALDH3B2		UGT8		SERPINB5
ZNF750		PAPSS1		MSLN
PTCHD1		KRT6C///KRT6A///KRT6B		PFN2
AKAP6		GPM6B		NMT2
ATP10D		IRS2		FABP7
ACPP		TUBB6		GABRP
ACSL1		CBR1		KIT
ARHGAP28		TUSC3		SLC26A2
IKZF2		CRYAB		PLCE1
ACN9		ID4		SGCB
PDE8B		KRT14		KRT17
DENND2D		TM4SF1		QPCT
SPDEF		CHI3L1		NMB
SCPEP1		ME2		BMP2
CROT		BAG2		S100A1
TMPRSS11E|TMPRSS11E2		PLEKHB1		TMSB15A
FLJ45803		S100B		GNA15
P2RY2		KLK10		CRABP1
IRX6		KRT16		IL1R2
C1orf34		SOX10		CALB2
CTSH		SPP1		MPP6
STX19		UBE2E3		NPY1R
PLCG2		ART3		SCRG1
KLHDC8B		BCL11A		RYR1
GLUL		MFGE8		VGLL1
RTN4IP1		SLC43A3		GJB3
YPEL2		SLC39A14		PTPN14
AXIN2		SDC2		GSPT2
PDCD4		SERPINE2		HSPA4L
NPNT		SYNM		BTG3
TBC1D19		FAM171A1		BPI///LOC149684
CAB39L		CBS		LAMP3
TEX9		KANK1		RASGRP1
SELENBP1		CHI3L2		PDE9A
FMO4|TOP1P1		TSPYL5		DSG3
SIDT1		GPX7		DIAPH2
S100A12		FOXC1		LRP6
PTPN13		TMEM158		ANGPT1
FLOT1		SOSTDC1		LY75
PPAP2B		COL2A1		HLA-DOB
SLC2A10		MYBL1		PKP1
PGBD5		TMSB15B		STAC
TMEM144|LOC285505		DOK5		AKAP7
AGA		FXYD6		KLK7
TMEM135		DSG2		ITGB8
PDZK1IP1		NGFRAP1		MARCO
RGL1		PELI1		SPIB
CBR4		C10orf18		ADORA2B
LIFR		C13orf15		IL27RA
PDZD2		KCTD9		PSIP1
PSTPIP2		PNMAL1		GPR64
PLEKHH2		IGF2BP2		ITGA9
PRODH|LOC440792		ACTR3B		FOXG1
DOPEY1		TRMT11		DSC3
CXorf23		KRT23		PTX3
GRHL1		PBK		LY6D
NAV2		PGBD5		FOXD1
CREB3L2		PCOLCE2		ZIC1
C4orf41		TTYH1		NDRG2
TC2N		OGFRL1		OCA2
BBOX1		KCNK5		MRAS
MLLT3		PTPLA		MIA
ARFIP1		RTP4		SIX3
RPS6KA5		TFCP2L1		DSG1
C4orf34		VTCN1		TBX19
SLC12A2		SLC6A14		PPARA
RNF152		HERC5		CA6
SESN3		ECHDC1		CDH19
SAMHD1		TMPRSS3		LPHN2
MDK		MUC16		GPR161
UFSP2		KLHL7		IL12RB2
TSC22D3		ROPN1B		PLAGL1
SULT2B1		EN1		CDKN2A
FAM46C		ELF5		CDK6
ICK		ST6GALNAC5		PCSK6
PRKACB		TCF7L1		FAM107A
C6orf199		IQCG		NAB1
VTCN1		CHPT1		SIK1
GALM		KIF18B		ANP32E
TMEM16K		KLK5		PRSS16
RNASET2|LOC100131869				CHST3
SLC16A14				UGT8
MGP				RCAN1
PLAGL1|HYMAI				ELAVL2
GPR160				PGCP
JAK2				GJC1
NECAB3				SAA2///SAA1
PNPLA8				PAPSS1
TRIM22				KRT6C///KRT6A///KRT6B
CASP3				GPM6B
C21orf87				TUBB6
PPM1L				KLF5
VAV3				CBR1
BLNK				TUSC3
SYT12				CRYAB
CLCN3				NFIB
LRBA				ID4
FZD4				TM4SF1
SCARB2				CHI3L1
TRIM24				ME2
FRK				BAG2
DPYD				PLEKHB1
KLF8				S100B
GDPD3				MOXD1
ZFYVE16				KHDRBS3
NRP1				KLK10
C5orf42				KRT16
ANKS1B				NFIX
PBX1|LOC100131938				PTCH1
SLC35A1|C6orf165				SOX10
DSC3				MAP2
PCDHB4				ST8SIA1
CREB3L4				CTSL2
GRAMD1C|DULLARD				MBP
COP1				PLA2G4A
ASF1A				ART3
PTAFR				TLR1
FPGT|TNNI3K				BCL11A
STEAP4				GPR125
CCDC23				CTAG1B///CTAG1A
FAM120C				MFGE8
C9orf150				NRTN
HOMER1				SLC43A3
SULT1A2|SULT1A1				ST3GAL6
KIAA1244|LOC202451				GCNT2
CTSO				PRKD3
HERC3				FBL
TNS1				FMO2
SLC24A3				SLC39A14
HIST1H2AH				SDC2
DIRAS3				SERPINE2
KIAA1009				LPIN1
TSHZ2				LCN2
7A5				AKT3
SESN1				EHBP1
PERP				PHLPP1
PEX1				SYNM
STOM				FAM171A1
MMD				CBS
C14orf45				LOC100505905///KANK1
SSBP2				CHI3L2
PARP9				TSPYL5
HISPPD1				GPX7
CXorf27|SYTL5				2013-03-03
SCARA3				FOXC1
SGMS2				SACS
GPR98				TMEM158
RERG				SOSTDC1
FLRT3				COL2A1
ATP6V0A4				CAND2
ATP13A4				DLX5
ZNF138				LOC645895///MYBL1
ZNF323				GAL
TRAF5				FOXC2
SLC35D1				CHRM3
EEA1				HOXA10///HOXA9
NFYB				CDK18
BLVRA				SFT2D2
LRRC8C				DOK5
EPHB3				TTC22
SLC1A2				YOD1
PROM1				TAF4B
NEK1				FZD8
MFSD1				MT1M
MBNL3				FXYD6
TRPV6|SLC7A6				DSG2
INSIG1				PHLDA1
BBS9				SYS1///DBNDD2///SYS1-DBNDD2
WWC3				AGPAT5
SULF2				SLC25A37
SLC45A3				ADCK3
CLDN1				PELI1
CYR61				LARP6
EFNA3				NES
UCP2				LEPREL1
HIPK2				C13orf15
LOC90826				TMEM38B
PLRG1				FERMT1
PVRL4				KCTD9
TRIM6-TRIM34|TRIMP1				PNMAL1
CYP39A1				IGF2BP2
FBXW7				ASB13
POU2F3				ACTR3B///LOC100290215
TET1				FAM57A
TACSTD2				C9orf40
DOCK8				KRT23
BCL6				POLR1E
LIMK2				C5orf23
BDH1				PBK
AMOT				TMEM231
TDRKH				PGBD5
FIGNL1				TMEM100
RPS6KC1				IL17RB
WDR52				MOBKL2B
DMXL1				PCOLCE2
SAMD9L				ECHDC3
TSPAN1				TTYH1
XRN1				NXN
C6orf170				FJX1
GOLGB1				ELOVL4
HSD17B4				KCTD14
TOM1L2|LOC246315				OGFRL1
SOS2				KCNK5
SORL1				PTPLA
TANK				RTP4
PPP1R3C				TFCP2L1
ZNF431				VASH2
CLDN4				NPR3
CD82				SLC6A14
CXXC5				THNSL1
ANKRD50				CYP26B1
SLC22A23|LOC285773				NUDT11
HNMT				HERC5
MUC1				CHODL
EFHC1				SLC27A6
PIK3R1				CLIP4
SH3YL1				MOCOS
NAPEPLD				ECHDC1
GBA|GBAP				MFI2
NHS				PRSS21
HRASLS3				ODAM
HIST1H3A|HIST1H2BN|HIST1H3D|HIST1H3C|HIST1H3E|HIST1H3I|HIST1H3G|HIST1H3J|HIST1H3H|HIST1H3B|HIST1H3F				MUC16
KIAA1841				FBXO17///SARS2
TARBP1				ROPN1B
PAPD4				CYP39A1
HIST1H2AE|HIST1H2AB				EN1
MGC16169				ELF5
PNPLA3				ARNTL2
LRP11				C21orf91
FBLN5				RAB23
C20orf54				ST6GALNAC5
IRX3				TCF7L1
LGALS3				COTL1
DAAM1				IQCG
EGR1				RRAGD
SKAP2				CHPT1
TLR6				MICALL1
LRIG1				KIF18B
MMAA				KLK5
MGC48628				ATL2
ANPEP				PRTFDC1
LY75|CD302				HEY2
MND1				TIAM2
NBEA				CCDC82
RRAGD				NUF2
SCD				CXCL16
STARD10				RGMA
SLPI				CRISPLD1
PADI2				FAM135A
ST8SIA1				TMEM117
CRIP2				FAM126A
KIAA1161				RASD2
TPM2				LY6K
HACE1				AFAP1-AS
PGBD2|MGC70863|FLJ45055				CNTNAP3
SCCPDH				FGFBP2
FOXA1				HORMAD1
ZNF713				SOX6
ATP11C				TMPRSS3
C20orf96				SCD5
KIAA0922				BOC
NFKBIZ				ROPN1
GYG1				DGAT2
WDR41				CFL2
SGEF				BEX2
FBXO8				CDCA7
DTWD2				RIOK1
CTSK				MESP1
LOC134145				AGPAT9
TRIM2				ARHGAP21
YIPF1				C9orf123
ABCA12				COL27A1
ZNF362				PKDCC
SLC46A3				PM20D2
KIAA1712				MTHFD1L
PRKCQ|LOC100130920				SNHG6
TMEM34				GLIPR2
GPLD1				B3GNT5
EGF				SLAIN1
GALNT7				TSPAN33
PLA2R1				FAM72A///FAM72B///FAM72C///FAM72D
ACADSB				KIF1B
EDEM3				CMTM7
ABCC5				VANGL2
TAF1B				PRICKLE1
KIAA1919				PLEKHG1
RHBDL2|LOC100130627				FMNL2
CATSPERB|NANOG|NANOGP8				DNER
ANXA9				KLHL15
PLCB4				PAQR8
SLC33A1				FAM89A
PTPRU				C3orf58
FHDC1				CD109
GAB1				ZNF462
GSTK1				CENPV
STS				CDCA2
SLC4A8				ZNF521
AGL				STOX2
ANKRA2				PPP1R14C
GPR126				SOX8
SEMA4A				CENPW
TMPRSS13				PPP1R14A
VGLL1				ZNF286A///ZNF286B
TSPAN13				LOXL4
P2RY6				HAPLN3
LRIG2				BEND7
TMPRSS2				MBOAT1
TM4SF1				LOC100499467
PQLC3				FOXQ1
RIOK2				CNKSR3
AZGP1				RNF150
C4orf27|LOC389705				TMEM139
PCDHB3				MED30
GALNT3				LGR6
GLCCI1|tcag7.903				DDIT4L
MLLT11				PLEKHG4
WDR70				LOC100509288///LOC100509231///OVOS2
TAS2R5				DEPDC7
CAMK2D				OSR1
BST2				TM4SF18
MAP7D2				L3MBTL4
SPRY1				KIAA1804
SERAC1				CYYR1
TOM1L2				C8orf46
MYLIP				TET1
HTATSF1				LOC729680
BPNT1				ARL9
NNT				KANK4
EPHX1				C4orf7
SEMA3C				TMEM200C
BTBD9				LOC100132999
MNS1				FRMD3
SCYL3				LEMD1
QKI				LOC285812
GM2A				LOC100507185
MAN1A1				RAB7B
ETNK2				C1orf186
BRP44L				FLJ37644
FAM46B				IRX1
COG2				SHC4
C14orf147				RNF182
FLJ20323				ZNF883
CCL28				ANKRD35
CALML5				MIR30C2
CCBP2				GJB6
CCDC111				RAVER2
SNCAIP				FLJ39632
TMEM87B				LOC100506918
BAZ2B				WNK3
RICS				LOC401093
ERBB3				TCAM1P
FLJ43692				LOC84856
PET112L				MAML2
NPL				KRTCAP3
GPR115|GPR111				HRCT1
CRABP2				APCDD1L
HIST1H4A|HIST4H4|HIST2H4B|HIST1H4I|HIST1H4D|HIST1H4F|HIST1H4K|HIST1H4J|HIST1H4C|HIST1H4H|HIST1H4B|HIST1H4E|HIST1H4L|HIST2H4A				SESN3
USP46|FLJ11850				LOC100288911
DDAH2				FAM150B
SOAT1				TMEM71
C12orf35				PABPC4L
FAM135A				LOC100505730///LOC100509599
ACPL2				KCNQ4
ANKMY2				ATP6V1C2
C6orf153				C5orf46
MPP7				LOC100131541
HSPC159				CXorf61
DKFZp586I1420				NFE4
ACADM
PHF14
ZBTB41
FAM120B
KRT15
MTA3
MANBA
GTF2H5
ACE2
MYO6
CAPRIN2
CASP6
MBOAT5
PCDH7
FLJ31818
NCOA1
SPCS3
CYP2J2
ALCAM
FNBP1L
IDH1
NBPF11|NBPF16|NBPF15|NBPF8|NBPF20|LOC100132406|KIAA1245|NBPF14|NBPF9|NBPF10|RP3-377D14.1|XXyac-YX155B6.1|NBPF12
ZFP42
CAPN7
AADACL1
DOCK4
KCTD3
COMMD8
MED23
NR3C2
TBC1D7|LOC100130357
NDRG2
ZNF326
TLR5
GALNT1
PELI2
GPRC5B
TSPAN33
USP38
RAPGEF2
FMO5
ACVR1
DPP4
HERC1
KIAA0319L
INSR|LOC100128567|LOC100131165
PIK3C2B|LOC100130573
CDH1
ZNF436
LPP
C15orf38|AP3S2
TP53I11|TSPAN18
SLC41A2
CASP2
PEX11B
ANK3
C1orf21|C1orf20
PRKACA
KYNU
RCOR3
NR4A2|FLJ46875
HIST1H4L|HIST4H4|HIST2H4B|HIST1H4I|HIST1H4A|HIST1H4D|HIST1H4F|HIST1H4K|HIST1H4J|HIST1H4C|HIST1H4H|HIST1H4B|HIST1H4E|HIST2H4A
ATG10
ISLR
DUSP16
COMMD1|RPSA|RPSAP15|hCG_1984468
CCDC150
SERPINB6
CDKN2AIP
LRRC8B
C7orf25
LMO4
SLC37A1
IFT172
ADAM22
COBLL1
WDR19
MAGED2
EYA2
PROM2
KLHDC3
C2orf34
PEX3|LOC153914
SPOPL
QRSL1
MREG
HEG1
SNX4
AP3B1
SESTD1
NUCB2
C10orf58
TPD52L1
LRRC28|HSP90B1|HSP90B2P
SMARCA1
KCNK2
PHLDA3
KIAA1217
CAPN1
ZDHHC4
ANKRD13A
GGT6
SERPINA3
C2orf7
ERCC5
EPHA1
KIAA0528
SEC14L4
STK36
TRIM38
FAM82A
TCEA3
KIAA1946
WDR22
MAN1A2
TP53INP1
EPHB2
ZNF680
DTNB
C11orf67
LSM10
SHPRH
AMACR|C1QTNF3
HLA-DMA
SLC30A5
MLL3|BAGE2
SVOPL
FBXO4
SLC10A7
SCFD2
PECI
RSC1A1|DDI2
SRBD1
SLFN11
TRIB2
RDH10
MUT
RANBP2|RGPD7|RGPD6|RGPD5|RGPD4
DDEFL1
ELMOD2
FAM59A
VPS13D
N4BP2
WWOX
ZNF682|ZNF506
GEMIN8
ING2
FKBP5|LOC285847
HFE
SEC24D
WDR91
MCEE
CUL7
HIST1H4H|HIST4H4|HIST2H4B|HIST1H4I|HIST1H4A|HIST1H4D|HIST1H4F|HIST1H4K|HIST1H4J|HIST1H4C|HIST1H4B|HIST1H4E|HIST1H4L|HIST2H4A
DHRS1
CCDC69
ATP6V1B1
SGSM3
EIF2AK3
C1orf26
KIF1B
C1orf9
CCNG2
STAM2
WASF1
TMEM154
C5orf21
SLC19A2
H2AFJ
PIK3IP1
SREBF1
RIPK4
OAZ3
REEP1
RREB1
SORT1
HDAC5
SLC39A7
ZIC1
MGST2
DNAJC10
ACSL5
HOXA4
KIF16B
PCDHB2
SLC31A2
MPZL2
ZNF211
SLC4A4
CPD
PBRM1
FGFR2
HCFC2
EAF2
COPB2
MID2
PCCA
BTBD8

## Sheet: 468-GEO DOWN
Table S7
Overlap of downregulated genes in MDA-MB-468 TNBC vs HER2+ in isogenic clones and two GEO datasets
Isogenic Clone		GPL96		GPL570		Overlap
AREG|LOC727738		RPL19		LASP1		CUEDC1
ERBB2		PRR5-ARHGAP8///ARHGAP8		XBP1		CYB5A
INHBA		CANT1		LMAN2		DKK1
INA		FAM174B		SCD		DUSP5
IL7R		PGAP3		DHCR24		DUSP6
NDRG1		LASP1		RAB11A		ERBB2
TMEM47		XBP1		SEPHS2		FBP1
IL8		SCD		SYNGR2		GDF15
CAV1		DHCR24		PXN		GPRC5A
FGF2		CPE		CPE		IER3
MLSTD1		CDH1		CDH1		KMO
GPNMB		SDC1		IDH1
DKK1		SLC9A3R1		TNFAIP1
VIM		PSMD3		SDC1
LGALS1		PSMB3		SLC9A3R1
GNG11		ALDH2		NQO1
ERBB2IP		NQO1		APOD
TGFBI		APOD		KRT18
GFPT2		UQCRQ		IER3
THBS1		KRT18		KRT19
FSCN1		IER3		TPD52
STC2		TNC		KIAA0100
OBP2B|OBP2A		KRT19		CEACAM5
FLJ11151		HSPB1		IL13RA1
SCHIP1|IQCJ		CEACAM5		ETFA
SERPINE2|LOC100129171		IL13RA1		PLK2
L1CAM		ETFA		CPD
ADCYAP1		PLK2		ALCAM
CALB2		CPD		CIB1
CYP1A1		ALCAM		ARFIP2
STC1		CIB1		BLVRB
KCNQ5		MEST		SREBF1
KLK10		TIAF1///MYO18A		CFB
CTNNAL1		G6PD		ERBB3
VSNL1		ERBB3		PRSS8
ATP6V0D2		PRSS8		GALE
DSE		GALE		GSTM3
RAB34		GSTM3		TNFSF10
LOXL2|ENTPD4		CRABP2		TOB1
SGK1		NRIP1		HIST2H2BE
KRTAP2-4|KRTAP2-1|LOC644350|LOC728285|LOC728934|LOC730755|KAP2.1B|LOC728943|KRTAP2-2		TNFSF10		IGFBP2
LAMA4		TOB1		PIK3R3
QPCT		CKMT1A///CKMT1B		CCNG2
LAMB3		IGFBP2		FAH
ODZ1		FAH		WFS1
FADS1|FADS3		WFS1		S100A8
LIF		S100A8		PAPSS2
CCL20		STARD3		SDF2
FOSL1		GPRC5A		GPRC5A
ST6GALNAC2		UGDH		SPTLC2
TIMP2		ARHGAP32		KIAA0040
OLR1		SCNN1A		SPAG5
MAP1B		IQGAP2		MYO6
HMGA2		MED1		PAFAH1B3
CD22		S100A9		SLC35A1
TNC		C10orf116		UGDH
ALPP|ALPPL2		FAIM2		GALNT3
RNF212		LLGL2		TP53I11
C16orf73		ZNF217		ARHGAP32
CA9		MPHOSPH6		SCNN1A
SLITRK6		CEACAM6		IQGAP2
AMIGO2		BLVRA		MED1
NETO2		SEMA3C		SORL1
TNFRSF10D		PCGF2		S100A9
KRT6B|KRT6C|KRT6A		TSPAN8		C10orf116
KLK6		CA12		FAIM2
KMO		DUSP4		CPT1A
GDF15		QPRT		ITPR1
SLC16A1		RARRES3		LLGL2
F3		S100P		ALDH4A1
LDHB		REEP1		MPHOSPH6
OCC-1		SLC12A2		CEACAM6
C1QTNF1		SLC16A2		BLVRA
IL6		TOM1L1		SEMA3C
SYT14		EEF1A2		PCGF2
ACSL4		FGFR4		MMP11
SLC2A12		DKK1		RAP1GAP
NEDD9|LOC100129322		HMGCS2		CA12
MLSTD2		TFF3		FUT8
EXT1		FOXA1		ICA1
IRS2		KCNK1		DUSP4
RAB3B		MYB		QPRT
AHNAK2		SOX11		RARRES3
LTB		ALDH3B2		MB
GLIPR1		EMP2		IQCE
KRT75		FGB		GCH1
DDIT4		TFF1		PPP1R3C
ADM		ENPP1		REEP1
PSAT1		CRIP1		BCAS1
COL5A2		TRIL		KYNU
ABCC4		INHBB		SLC12A2
FHL1		KMO		SLC16A2
CTGF		ACOX2		MMP1
LOC26010		INPP4B		TOM1L1
SPRY2		HOXB2		STRN3
FADS2		ZNF652		TBC1D8
WNT5A		SLC44A4		EEF1A2
LEPREL1		SYT17		ST6GALNAC2
PDK2		BIK		PPP1R3D
EXOSC2		ASPH		DKK1
NUAK1		CLGN		HMGCS2
TMEM45A		CRAT		TFF3
KLK7		RET		ATP7B
SLC39A14		S100A7		TFAP2A
SRPX2		SCGB2A1		FOXA1
HBEGF		ATP2C2		KCNK1
ITGBL1		ZNF91		MYB
CLSTN2		CLCA2		NME3
C6orf150		NUDT4///NUDT4P1		TRIM3
EREG		SCGB2A2		SOX11
ETS1		DHRS2		ALDH3B2
LAMC2		PIP		LYPD3
FLJ14213		AKR1B10		SHROOM2
MMP7		SMA5///SMA4		CSTA
BNIP3		PNMT		EMP2
KLK9|KLK8		SCGB1D2		SLC22A18
ITGB4		TSC22D3		TFF1
SAA1|SAA2		ZMYND8		VIPR1
DUSP6		AKT1		IFT27
CDA		GALNT10		ENPP1
PLEKHA5		ATP2A3		CRIP1
CTSB		BLNK		PLEKHA6
PEG10		CRISP3		TRIL
PLEK2		CASC3		PEX11A
OPRK1		CYB5A		DNALI1
H2AFY2		MUC1		HGD
LYPD5		CYB561		AREG
VAV1		ITGB6		DOPEY2
TFCP2L1		ABCC3		PER2
NMNAT2		C4A///C4B///LOC100509001		INHBB
LY6K		MAGED2		KMO
TCF7		PDLIM1		PVALB
FADS3		REEP5		ACOX2
PLAU		DUSP6		HOXB6
PMP22		LGALS8		INPP4B
SNTB1		CRIP2		HOXB2
COTL1		UCP2		DACH1
MET		KRT8		CMAH
CYB5A		KRT7		CORO2A
RHOF		TSPAN1		MSX2
P2RX5		SC4MOL		CHST1
AXL		AGR2		ZNF652
GMPR		AZGP1		SLC44A4
LYN		EFHD1		SYT17
GAS6		ECM1		CPA3
RPESP		DUSP5		PIP5K1B
GPRC5A		GATA3		CDS1
TNF		CES1		COMP
TNFRSF11B		FBP1		BIK
TNFRSF21		PHLDA2		SIX1
ZFAND1		RND1		CLGN
SLC29A1		TM7SF2		CRAT
ERRFI1		GRB7		RET
EEF1D		ERBB2		S100A7
FYN|LOC100129399		MGLL		COL10A1
ICAM1		AR		TDO2
SLC43A3		LRIG1		KCNS3
MYO7B		LBP		SCGB2A1
SUSD3		UGT2B28		PRR5-ARHGAP8///ARHGAP8
XDH		WIPF2		ATP2C2
KLK8|KLK9		KIAA0182		ZNF91
PLAUR		RHOB		HIST1H3H
SUNC1		FASN		CLCA2
NEURL		LIMCH1		NME5
KLHL13		LASS6		CST1
ENO2		SPRED2		CILP
TOX		C14orf147		EGF
FOXQ1		GPD1L		P2RY2
HSPA4L		AIM1		PRLR
MFI2|RPSA|LOC440995		WWP1		SCGB2A2
NRK		LRBA		SLC1A1
MARVELD1		MSL1		DIO1
SLCO4A1		TBC1D9		DHRS2
NUDCD1		MED24		PIP
SLC47A1|SNORA59A|SNORA59B		CREB3L1		SIX2
KCTD12		LOC100272216		AKR1B10
EML5		CDR2L		SMA5///SMA4
C1orf61		SPDEF		ALOX15B
MYO1E		CDK12		ERBB4
KDR		PRODH		F2RL2
UGCG		SERHL2///SERHL		SCGB1D2
PTGER4		KIAA0485		ARSD
FAM133B|BICC1		NAT1		TSC22D3
TIMP3		TFAP2B		RAB27B
ALDH1A3		TOX3		KITLG
DDEF1|C4orf38		PP14571		SLC16A6
CNNM1		CNTNAP2		PAX9
LHFP		GGCT		ZMYND8
CR2		ABCA12		AKT1
PIM1		DUSP10		VEZT
PDE4B		GSDMB		GALNT10
ETV1		SEC16A		MSMB
PYGL		LIMA1		DEGS1
RASGEF1A		DCXR		ATP2A3
MT4		TSPAN13		BLNK
SLC34A2		PECI		PRKAA2
CNKSR2		RBM47		CYB5A
PHLDA1		NPDC1		MUC1
TP63		TRIB3		NVL
AGPAT9		SPATA20		ESRRG
ABHD7		FYCO1		CYB561
CCDC3		MLPH		SP110
RP3-377H14.5		SLC38A1		DGKD
DPYSL5		CAMK2N1		ITGB6
TNFSF18		GALNT7		SUPT6H
LOX		DNAJC1		TANC2
PAQR8		FHOD1		C4A///C4B///LOC100509001
C8orf53		C1orf115		HIST1H4K///HIST1H4J
SGCB		PLEKHF2		GPR39
ATAD2		S100A14		MAGED2
MALT1		TSPAN15		PDLIM1
TNFAIP3		VAV3		COMT
GNA15		ACSF2		REEP5
GNAZ		DEPDC6		DUSP6
AGPAT5		RAB17		LGALS8
DGKD		HOXC10		CRIP2
DENND3|C8orf60		DNAJC12		UCP2
SLC1A4		METRN		KRT8
TMEM22		PRR15L		KRT7
HDAC9		C3orf14		TSPAN1
EIF3E		GPRC5C		AGR2
PFKP		FA2H		CLN3
FAM5B		CUEDC1		AZGP1
SMOC1		CADPS2		EFHD1
NPAS2		TMC5		ECM1
AFAP1L1		FGG		HIST1H1C
GPR44		MREG		PATZ1
RGS2		SIDT1		DUSP5
TLX3		MGAT4A		PDZD2
CAV2		GALNT6		NR2F1
CYP2S1		C2orf54		GATA3
SAV1		CATSPERB		CES1
COL12A1		EPN3		MCCC2
OR2A14		CALML5		FBP1
APOBEC3F|APOBEC3G		SPRY4		TGFB3
SOCS2		TMEM49///MIR21		MYCN
GCNT1		SLC2A10		HIST1H2BD
IL13RA2		GDF15		TP53TG1
GLIS3		ZDHHC11		HPX
FGL1		KIAA1598		CCNO
DPYSL2		C9orf91		RND1
COL4A2		KIAA1324		ANXA9
NOG		ABHD11		SPAG1
ITGA9		LRRC59		TM7SF2
SOD2		SH3BP4		IRX5
GOLT1A				GNMT
LYPD1				CYP4F8
ALOX12				PCDHA6///PCDHA7///PCDHA8///PCDHA9///PCDHA2///PCDHA3///PCDHA4///PCDHA5///PCDHA1///PCDHAC2///PCDHAC1///PCDHA10///PCDHA11///PCDHA12///PCDHA13
OR13J1				SPINT2
VNN1				POSTN
ROS1				AR
SIRPG|LOC100131600				LRIG1
IER3				LBP
DUSP5				UGT2B28
PLA2G7				MTA1
LGR6				TNIK
SAMD4A				WIPF2
UPP1				KIAA0182
BTG1|LOC256021				RHOB
IL1R2				HN1L
ARNTL2				NUDT4///NUDT4P1
KRT34				FASN
MGC16075				MIA3
RHBDF2				LIMCH1
FBP1				LASS6
FAM46A|LOC100131508				SPRED2
SOSTDC1				C14orf147
LHX5				GPD1L
KCNQ1				AIM1
RGS16				LRBA
PTRF				MSL1
MAOA				DLG3
DKFZP564O0823				MEGF9
FRMD3				ATP2B1
FSD1				TBC1D9
CD68|EIF4A1				NEDD4
NOV				MED24
BMP2				CREB3L1
ANKRD1				LOC100272216
CPVL				COL4A5
ANK1				TTC9
AKR1B1				FEM1C
TOP1MT				TJP3
NEU2				SPDEF
CXXC4				CDK12
FAM49B				CBR4
CEMP1				TBC1D30
STXBP1				PRODH
FAM70B				FTH1
PDE1C				SERHL2///SERHL
SULT1E1				KIAA0485
GAL				SELENBP1
PTK2B				NAT1
MMP24				TFAP2B
BMP5				CLDN8
ANXA1				YIPF1
LST1				ZNF467
EPS8				TOX3
MOBKL2B				PP14571
BMP6				CNTNAP2
NUAK2				LFNG
SMOX				GPR98
FEV				ABCA12
BIN2				SEC16A
CMTM7				SCARB2
EDN1				USP53
PRSS3|TRY6|PRSS2|LOC100134294				ERBB2
NALCN				LIMA1
NR2F1				DCXR
APOBEC3C|APOBEC3D				TSPAN13
SLC25A32|LOC100131102|LOC257152				SQRDL
PTPRH				PPDPF
TMEM45B				PECI
BVES				RBM47
TK1				NPDC1
PALM				RETSAT
PANX2				TRIB3
RASGEF1C				SPATA20
NFAM1				NANS
MUM1L1				FYCO1
AZIN1				MLPH
JAG2				SLC38A1
S100P				SAR1B
EIF2C2|LOC286109				PDP1
MICB|XXbac-BPG181B23.1|HLA-B|HLA-C|MICA				CAMK2N1
CHAC1				GALNT7
FLJ36031				NLK
UBE2E3|UBE2E4P				ROGDI
OR7D4				DNAJC1
CD83|LOC100128517				FHOD1
FGF8				C1orf115
PRRX2				PLEKHF2
XK				FZD4
RASSF2				S100A14
ADAMTS4				SYBU
ZNRF4				TSPAN15
KRT16				RNF43
IHH				WWC2
ITGB2				TMEM62
CLCF1				EPS8L1
DDIT3				VAV3
SLC6A6				DALRD3
SQSTM1				C14orf132
IGFL4				TMEM132A
RASSF8				ACSF2
STMN4				DEPDC6
C9orf32				RAB17
HRK				HOXC10
DSCC1				MYO5C
BOP1				DNAJC12
C6orf15				PRR15L
MED30				PITPNC1
ASAM				SYNJ2BP
HSPG2				GSDMB
SLC43A1				FLRT3
ALPK2				ZNF350
SFXN3				ETNK2
FCN1				C3orf14
EBAG9				GPRC5C
HPDL				CASD1
MGC23985				TRPM4
PPM1H				ESRP2
PAPPA				TRIM68
ZMAT4				PXMP4
COL15A1				CUEDC1
LOC404266|LOC100130740				MOSC2
SGPP2				CLIC3
RAD21				EAF2
TNFRSF10B				RAB26
SIRPB1				KIF16B
ILVBL				CADPS2
ADRA1B				TMC5
STK10				MREG
OR56B1				SIDT1
PTGIS				TRIM36
PRSS23				MGAT4A
SAA4				ZNF432
ITGA6				FAM198B
C4orf18				GALNT6
RPS4X				GNA14
FLJ45121				EPB41L4A
SLFN5				NIPAL2
BIRC5				C14orf45
SPEM1				STEAP4
COMMD5				CATSPERB
ALDH3B1				FLJ38109
ALPPL2				FAM46C
CUEDC1				EPN3
PTPRG				RALGPS2
LIPG				CALML5
CYYR1				ATG16L1
NEDD4L				SYTL2
STAT4				LRRC31
DUSP1				EPB41L5
TUBB2B|TUBB2A				SLC2A10
IFNGR2				TRIM34///TRIM6-TRIM34
CEBPE				HRASLS2
FCER1A				NBEA
ADCY7				SYNC
IRAK3				DUSP10
FUT1				NOL3
PLEC1				GDF15
FXN				KCNMA1
GDA				LOC100506517
NFE2L3				ZDHHC11
TNNT1				ACAD8
ANGPTL2				CANT1
NEFH				KIAA1598
ACCN3				PGAP3
CPNE7				SYT13
CHRAC1				C9orf91
PLCD3|LOC100129115				KIAA1324
WNT9A				FAM174B
PTPLA				ABHD11
GNAI1				OAZ3
GGNBP1				P4HTM
COL4A3				SH3BP4
EIF3H				C4orf34
FMNL1				CCDC113
WDR67				CXXC5
TNNT2				SLC40A1
C9orf114				STARD10
VAV2				SFRP2
SLC39A4				SLC22A23
ASB6				C14orf129
KAAG1				ORMDL3
PMAIP1				NTN4
				GPR160
				TRPT1
				PKIB
				PPP2R2C
				LNX1
				C19orf33
				ERGIC1
				ANKRD30A
				ABCC11
				C17orf37
				SERINC2
				GPCPD1
				TP53INP2
				NUFIP2
				NFIA
				RAB3D
				TMEM205
				ASPH
				DNAJA4
				PPP1R1B
				RAB24
				MFSD2A
				KIAA1370
				TMEM87B
				GPD2
				EHMT1
				RALGAPA2
				SHROOM3
				C8orf83
				GSR
				SPOPL
				PHLDB2
				PLEKHH1
				ANKRD50
				GNPNAT1
				FAM84B
				NPNT
				TP53INP1
				MIDN
				PRICKLE2
				C17orf28
				ELL2
				RNF141
				TTC8
				DHRS13
				TMEM45B
				ADSSL1
				ZMAT1
				ARRDC1
				FLJ44342
				CREB3L4
				FAM110A
				REEP6
				CISD3
				FAM174A
				ABHD15
				FBXL20
				FAM110C
				UBR1
				CXCL17
				PRR15
				NOSTRIN
				YPEL2
				IKZF3
				SLC39A11
				EFCAB4A
				C9orf150
				TMEM86A
				KLHDC9
				GLYATL1
				CYP4X1
				TMEM63C
				ZBTB7C
				C4orf32
				TBC1D24
				NRK
				KIAA1244
				ZG16B
				C2orf55
				S1PR3
				AGR3
				LYPD6B
				IRX2
				NANOS1
				LRG1
				HOXB3
				CAPN8
				CCDC125
				RASSF6
				ACSS3
				THRSP
				CAPN13
				ACOT4
				PGM2L1
				LOC440335
				GRAMD2
				ZBTB42
				ZNF823
				TPRG1
				C9orf152
				HS6ST2
				RSPH1
				ANKRD43
				SHISA2
				ABCC3
				LOC100288985
				CYSLTR1
				CLEC3A
				PHF12
				HOXC9
				EPPK1
				S100A7A
				LOC100508121
				NXPH1
				FANK1
				SEMA4B
				TC2N
				LEO1
				MARVELD2
				C19orf46
				SLC44A5
				GGT6
				UNC5A
				DEGS2
				LOC100505614
				CYP4Z1
				SDR16C5
				CRNDE
				SLC16A14
				DYNLRB2
				GDPD1
				MARVELD3
				PROM2
				LOC145837
				SYTL5
				LOC100128098
				MAML3
				TEX9
				FLJ27352
				ATP13A5
				SGK494
				SAMD11
				ABCC12
				MMEL1
				CYP4Z2P
				MUC19
				MUCL1
				FSIP1
				LOC150622
				GLYATL2
				LOC100507516///PRNP
				FLJ38379
				NCRNA00291///TTC6
				LMTK3
				CCDC160
