# Supplementary material for: Genomic Insights into Triple-Negative and HER2-Positive Breast Cancers Using Isogenic Model Systems
Source: PLoS One. 2013 Sep 23;8(9):e74993. doi: 10.1371/journal.pone.0074993 (PMC3781103; doi:10.1371/journal.pone.0074993)
Supplement: Table S8 — Overlap between deregulated genes in TNBC vs. HER2+ in isogenic clones in MDA-MB-231 and MDA-MB-468 cell lines and Patient RNA-seq data. (XLSX) [file pone.0074993.s010.xlsx]

## Sheet: a. 231- RNA-seq UP
Table S8
Overlap between upregulated genes in TNBC vs HER2+ in isogenic Clone in MDA-MB-231 and Patient RNA-seq data
RNA-Seq		Isogenic Microarray		Overlap
CRABP1		GREB1		C10orf81
S100A1		OLR1		C7orf42
CALD1		LCP1		CDH1
KRT16		SLC22A3		CHN1
C8orf85		C4orf18		DR1
PDIA4		THBS2		EFHD1
TAGLN2		SH3BP5		FNBP1L
KLK5		OLFML3		GPD2
IER3		CDH1		IFI35
39326		CLIC5		INHBA
STK17B		CALB2		ITGA6
VAMP8		ESR1		ITGAV
NUCKS1		CA12		KIAA1161
EEF2		LAPTM5		LAPTM5
SLC29A1		RASGRP1		LPCAT2
KLK5		GJA1		MAOB
AHNAK		HSD3B1|HSD3B2		MCAM
LMAN2		LOXL4		P4HA2
ARGLU1		TMEM56		PDGFB
MFGE8		RHOD		PSMB9
KRT23		FABP3		RALB
ADAM10		HAVCR2		RHOBTB1
CNN3		PDE1C		SDC2
HSPB1		IGSF3		SDC4
C1S		VDR		SH3BP5
SPP1		SDC2		SLC25A12
EIF2AK1		PON3		SLC7A7
MCAM		C9orf19		THBS2
ITGB1		IL2RG|LOC158830		TJP1
GAS6		OPHN1		TNC
NDUFB3		DYSF		TRIB2
PTPRF		INHBA		VDR
MDK		C7orf58		VKORC1L1
KLF15		LAMB1		VSNL1
PPM1G		DDR1
FXYD5		NUAK1
IFITM3		TGFBR3
NGFRAP1		SEMA5A
ANP32E		CLIC5|LOC100131610
IFNAR1		LUM
ELF5		TLR4
CD151		CRISPLD2
CDK2AP1		RPS6KA1
IGFBP3		HSPB8|PDAP1
TSPO		PON2
RORA		ITPK1|LOC100130685
IFI6		SAA1|SAA2
ARL6IP4		SAA1|SAA2
IFI27		LIMK1
PSMB9		PELI1
IGFBP2		SLC1A3
ANP32E		ENDOD1
APP		LDLRAP1
GNS		TAGLN
CDKN2A		TRIB2
HRCT1		PODXL
CALD1		TSPAN5
LY6E		RHOF
NRP1		C10orf81
YKT6		ACP2
39335		FDXR
KRT17		SFN
C17orf81		SLC7A7
ITGB1		MAMLD1
ATIC		C2orf18|CENPA
MAOB		PPME1
NBL1		MAOB
CCNG2		ABCD3
PITPNB		PTGS1
MGST3		KCTD7|RABGEF1
DSC2		NPPB
CD9		IFI35
THBS2		PAPSS2
HTATIP2		ARHGAP26
SERPINB5		SCARA3
CLDND1		CCDC21
HAPLN3		MCAM
PFN2		TSPAN2
RRAS		SDC4
PFKP		KAL1
PMP22		RCP9
APP		PLB1
COL1A2		PFTK1
TBL1XR1		GSN
MSH2		LYPD6
MYL9		SHC3
P4HA1		SERPINB2
PLS3		KIAA0408|C6orf174
TMEM45A		TCF19
RPL7		EFHD1
GAPDH		SLC35B4
ID4		IL1RL2
STAT1		TIMP4
TAGLN2		TPST1
INHBA		UXS1
WBP5		PSMB9
EIF5A		DAPK2
EWSR1		MADD
ZBTB8OS		FNBP1L
HSPB1		LRIG1
TRIM29		NXF3
KLK6		KIAA1199
FLNA		CHN1
CAPG		ERCC6|PGBD3
EZR		CARD11
RARRES2		ITGA6
ATP1A1		BANK1
SUMF2		NLK
COPZ2		SELENBP1
TAB2		GCH1
MZT2B		CHRNA5
MX1		C2CD3
ARPC5		GSTM4|GSTM1|GSTM2
INSIG2		CAMK4
PFDN6		RTKN
PLOD1		PQLC3
CIRH1A		GCA
GLIPR2		SPIN1
LMNA		HMBS
TCEAL4		LPCAT2
TNC		ITGAV
OAS1		ST6GALNAC2
UBE2G2		RAB20
FCGR3A		PIGV
ELF5		FBXO17
MRPL51		CCDC69
TRIP12		C7orf42
VTCN1		COBLL1
FLNB		KIAA1161
MFGE8		SLC22A15
SCO2		ADAMTS3
ANXA1		TLCD1
VEGFA		PDE9A|LOC100132338
NUDT5		PARP12
SOX10		CISH
AQP5		C1orf96
RND3		NEDD9|LOC100129322
COL4A2		SH3BP1|PDXP
TBCB		SLC24A6
CDK2		PDE10A|C6orf176|LOC100132188
APOL2		FAM133B|BICC1
IFIT3		LRRC8D
CNBP		SH2B3
RPS21		FKBP5|LOC285847
SPP1		MPP1
LGALS1		PDGFB
DNAJB11		ARP11
CHRAC1		SESN2
FUBP1		VSNL1
FBLN2		TUBA4A
ALDH1B1		FARP1
ITGBL1		RHOBTB1
TGFBR1		THSD1|THSD1P|LOC220115|TPTEps1|LOC100134095
IGFBP3		SLC6A6
FZD8		ST3GAL1|LOC286167
CAPG		RALA
LAMB3		TBC1D2B|LOC646938
LAMC2		SLC44A3
MZT2A		PGM2
COL11A1		AFAP1L2
TMEM45A		DHDDS
P4HA1		GRIK4
RNF114		RABGEF1|KCTD7
GAS6		RAD50|LOC441108
OS9		MTF2
TMEM50B		INPP4B
CITED4		ARNTL
MAT2A		MAP3K6
ABI1		CDH24
ZNF512		P4HA2
USF2		EDNRB
SUPT5H		NDST1
ARHGAP21		TRAPPC6B
NUPR1		PSMC3
SNRNP70		RALB
CDH1		DGKA
AAMP		FLJ43692
ARPC5		GNAO1
CHI3L1		AQP3
MZT2B		NGFR
FKBP10		TCF7L2
POLDIP3		IKBKE
ANP32E		RASGRF1|LOC145899
MDFI		SLC9A3R1
ABCF1		TNC
TUBA1A		STARD4
TPM2		DR1
TMEM106C		AHDC1
KDM2A		NOSTRIN
PPP1R14A		CTSH
EIF4G1		CASP2
AEBP1		TGM2
NGFRAP1		AP1G2
RARRES3		SGK3|C8orf44
ATP1A1		TGFB1I1
GTPBP2		PTER
SSB		HCP5
STAT1		SYT1
TFRC		ALOX5AP
PPP1CC		TMEM87B
COL11A1		TJP1
ARHGAP5		SLC25A12
TARDBP		FLJ11151
APOL1		VKORC1L1
FLOT1		NCAM2
HN1		GALNT12
UBE2S		FLI1
CD109		GAS2L3
C1orf198		GPD2
DDAH1		DPP3|BBS1
PPP1R14B		WDTC1
PCSK7
WBSCR22
TPM4
CTSC
CTSB
NAGK
ENAH
IFI6
TUBB6
IGFBP5
NAMPT
MPZL2
IRAK1
PDCD5
PTMS
PMEPA1
GTPBP10
MYL9
GADD45A
EDIL3
FYTTD1
ZNF787
C6orf64
GLIPR2
NDRG2
IRX1
TFCP2L1
CDH3
FKBP8
CCL13
IFI44L
CST3
CHST3
KIAA1949
MFAP2
SGCE
BRI3
AMD1
PLOD2
VGLL1
C1QC
TPM1
SDC2
LAPTM5
S100A10
GMPS
PRKCDBP
HCFC1R1
RPL35A
PLOD1
FAM91A1
HMGN1
CCDC117
FBXO11
RCC1
TXNL4A
KLF6
PSMD13
TPM2
SMARCA2
KCNK5
PSMA4
LSR
PTRF
ROMO1
SSR1
ACTN1
CD109
LIMS1
UBE2D3
IGFBP3
NES
SP3
TMBIM1
WDFY1
DSG2
CSRP2
DYNLL1P1
ANKRD28
COL8A1
PRSS23
ZNF428
DNAJC1
PHLDA1
DDB1
NRBP1
ATP6AP2
FAM50A
COL8A1
STC2
CRELD2
PLD3
CTHRC1
GNB1
HNRNPH3
ADIPOR1
PIGK
RHOA
EFNA4
COL8A2
CBY1
FLNA
SEPHS1
CDKN2C
C1S
BBX
ATL3
FAHD1
TNC
C19orf63
SUV420H1
COL6A3
EEF1A1
MFI2
CAPG
MARVELD1
SHC1
CCDC85B
39333
TFDP1
PSMD2
FKBP9
PTP4A3
ANKRD28
C1orf63
HDAC1
NDUFC2
SEC31A
ADSL
C6orf129
BTN2A1
FAM114A1
GBP1
IGFBP3
FBLIM1
PDXDC1
RANBP1
PLS3
HLA-­‐A
SEC13
CLEC7A
PNPLA8
GPNMB
CAPG
EXOSC4
AKT2
PRPSAP2
DPY30
RALB
C1GALT1
SLC29A1
IFI6
UBE2D3
WAC
CMPK1
HSPE1
NCK1
HLA-­‐DRB1
RAB13
DAPK3
MFAP5
FCGR3A
UPK3BL
MLEC
CPSF6
KIF5B
ITGA6
MRPS24
PARP14
FZD7
MMP14
BRE
PSMD4
TSPAN15
MSH2
C11orf52
VKORC1
C6orf108
PHLDB1
CEBPZ
GORASP2
PPAN-­‐P2RY11
SLC20A2
PLEKHO1
CISD2
CALM3
POLD1
HNRNPA3
GORASP2
FLNA
RSU1
MSRB3
F13A1
LMNA
PCSK1N
C17orf49
NCSTN
FAM168B
PTMS
RHEB
SMO
SNRPD3
VPS72
CERCAM
FCGR3A
PHPT1
IMPA2
RSAD2
ARL6IP6
RHOC
UGGT1
PDLIM3
PIK3R3
COL4A2
VAT1
EIF3D
SCRIB
TBCB
CDKN2B
ARL6IP4
GOLM1
ACIN1
C19orf43
DCTN3
SUMO2
SEC61A1
UBE2E1
GALNT11
CCDC12
NDRG1
TRIP12
C16orf75
TRIM21
INHBA
IL34
PTP4A3
PMM1
STAC2
CSNK1A1
RRAGD
SNRPC
STX10
OPA1
TCEB1
NFE2L2
FAM177A1
DHX38
PLP2
CRYZ
GIPC1
GBE1
ACYP1
DSCR3
CCDC23
USE1
CRIM1
PUF60
BNIP3L
IFRD1
DPYSL3
LAMTOR3
TUSC1
HSPH1
AK1
BMP8B
DDAH2
EXOSC3
USP1
SEC24C
EFEMP1
CDC42EP5
RHOA
TXNDC5
S100A10
POLD2
PTK7
S100A1
SAV1
PMAIP1
COL6A3
PBX1
BUB3
GLS
PRRX1
CDKN1A
PLEKHG1
ARNT
C1orf77
DKC1
PFKP
ST8SIA6
CENPW
MED30
MAF1
SCNM1
LMCD1
ADPRHL2
ZNF444
YKT6
RCN3
CTSA
GPX8
TOMM6
NME4
CYB5R3
NUPR1
DTX3L
CLMP
HP1BP3
RHOC
NPR3
PM20D2
C14orf167
THBS1
CD74
ZNF33A
HNRNPL
CRABP2
PLSCR1
TGFBI
SDF2L1
PLOD2
ADIPOR1
HLA-­‐DPB1
CXorf26
C11orf10
PAPSS1
TPM1
ERF
GLTSCR2
SGCB
PCBP2
POLD2
BNIP3
NCBP2
FLNA
BTG3
PRDX5
NDUFA4L2
IGFBP2
HTRA1
ASB13
MX2
EIF4EBP1
PLOD3
ACTA2
SNX12
DHRS1
TNIP1
SSX2IP
CLEC11A
DNAJB4
LOXL2
ELN
POLH
PDHA1
FAM177A1
GALNT11
MVP
HSPG2
CHI3L2
MRPL52
UAP1
TM9SF4
CP
OBSL1
FAM168B
DBNL
PQBP1
CTNND1
SDC1
IRF3
GIPC1
CLPTM1L
GREM1
MAPKAP1
ZMYND11
HERC3
IFI35
IFIT1
TUBB2B
MYLK
ARID2
PLAU
PPPDE1
SLC35A2
THBS2
HMGB3
C7orf50
SMAD7
PRKX
LMBR1
CALU
C2orf24
GTF3C6
ZBTB22
PTS
PCYT1A
HLA-­‐B
C11orf68
LIN37
VANGL2
SECTM1
NCS1
ABI1
CALD1
SQLE
SLC2A1
EIF3B
NET1
LARP6
COMMD5
FSTL3
USF2
GNAI1
LZTS2
ZMYND11
KTN1
SIRT1
ADM
ASS1
PDCD4
APEX1
HNRNPC
WIPF1
LGALS1
P4HA1
ATP1A1
HSPB11
TMCC1
DEK
CXCL16
ACTR3
TEX261
WBP5
FAM49B
RPL18A
NDRG2
SPSB1
SHARPIN
SUMO1
NCSTN
DHX16
PDCD5
CPSF2
PRMT2
MSR1
TECR
EIF2AK2
HUWE1
ZC3H15
C9orf123
C10orf35
FKBP14
LUC7L2
TMEM139
FLNA
H1F0
ARMCX1
BPNT1
MLLT4
MEX3D
PEBP1
CXXC4
TMEM14A
LRRFIP2
PLEKHB2
TSPAN33
TM4SF1
MED6
EFHD2
PLOD3
FAM162A
NCAPD2
UHRF2
PPP2R4
EDN2
ISY1
GCLM
C1S
BCL2L12
NT5E
FUBP1
SSNA1
HIGD2A
GIPC1
DBR1
IFI44
FAM134A
ITGA6
FERMT2
RAB23
FNDC3B
TRIM67
SCP2
PRPS2
GJA5
PSMG1
EDEM1
GTF2F1
ARL8B
RPL39L
ANGPTL2
FKBP2
TCN2
FAM109B
KEAP1
NFKB1
HRAS
PRDX3
MXI1
NUCB1
EEF1B2
NDUFB8
DEF8
USP5
COLEC12
PRKAR1A
MEA1
DUSP14
TUBB2A
MRPL39
NCOA5
RAP1A
USF2
DNAJB11
UBE2K
MFAP2
YIF1A
RGS19
TRA2B
TPM1
CRISPLD1
ZNF358
FAM100A
SUN2
ATG3
ACLY
AP3D1
DDX39B
PACSIN3
LMNA
PSMD2
PRTFDC1
GRHPR
OBSL1
TPD52L2
FN3KRP
TRPS1
ITGB1
EEF1G
QSOX1
APOA1BP
TIMP3
HSPE1
ACBD5
VSNL1
NRARP
RDH11
TMEM123
MRPL14
CACYBP
EMP1
ANTXR2
FKBP2
CAP1
PHF20L1
HNRNPA1
VDR
ARID4B
PRKAR2A
CLIC1
WWTR1
KANK1
TRAPPC3
FAT1
ESYT2
KLHDC3
HIST1H4E
PTMS
SNX7
ARFGAP3
C18orf10
OSBPL1A
ERLEC1
FN1
KIAA2013
ZNF330
LRRFIP1
GLB1
BABAM1
MXRA7
GOLIM4
PLEC
MAD2L2
CYBRD1
PEA15
C10orf10
MAGT1
ISG15
USP18
ETS1
TBC1D23
EIF3D
LEMD2
UTP23
MGAT2
IFIH1
HEATR5A
STOM
TIMM50
SNURF
POLD2
MPHOSPH10
SLC35A4
C3orf10
NRBP2
RHOG
PKN2
TPRA1
ANXA1
GLT25D1
NGFRAP1
ACP1
H3F3C
HNRPLL
HSD17B14
HLA-­‐DPB1
TMEM47
CTSB
MPZL2
CCL5
LAP3
SFXN3
MYL6B
TRIM22
COL9A2
MEAF6
CYBA
MET
OPA1
VCAM1
MGAT4B
ARL4C
NFE2L1
GNPTG
PCNP
PGAP1
MICALL1
LBH
DAGLB
RALBP1
SPSB1
THOC6
POLDIP3
FBLIM1
METRNL
OBFC2B
SPATS2
TMEM101
ACP1
SH3BP5
FEZ2
IFIT2
SEC23B
C15orf48
MORC2
LPP
PARN
BTBD3
PROS1
CDIPT
VKORC1
ACIN1
EML4
EIF6
KTN1
CDV3
MRAS
C6orf125
C1QC
UBE2E3
CCNG1
SKOR2
SORBS2
FIBP
ZNF428
LIX1L
EDF1
PCYOX1
LANCL1
JOSD2
CENPBD1
C14orf1
ERF
SOSTDC1
EHBP1L1
C19orf66
HSP90AA1
NDUFS1
EVL
UBA52
TRPS1
SDF4
NRSN2
GOLGA7
VGLL4
HNRNPUL2
ABHD8
ZNHIT3
RAB3IL1
NNT
EDARADD
FADS1
TEAD2
EFHD1
GRB2
COG6
FCGR3B
PKN1
GTPBP2
EFR3A
OASL
SWAP70
DNAL4
SEC23B
ZNF768
TMED1
C4orf3
VTI1B
GNL1
NDUFB6
CHID1
TMEM159
LGALS8
ROMO1
BTBD3
UCK2
PDLIM7
C6orf108
P4HA2
COL11A1
TIMM17B
KIFC2
DENND5A
XPO1
ZNF664
FAM195B
STMN1
PGAM1
GTF2H5
RAB24
NME7
CD53
IGFBP7
ZMYND11
DAPP1
THY1
PKP4
LZTS2
IFNGR1
DPM3
DPM3
CCDC109B
CEBPB
MED29
GNB4
PDIA4
KLHL18
IFI27L2
C7orf68
DNAJB2
BARX2
SPATS2L
C7orf42
CD99
CDK19
PI4KB
CBX6
NRBF2
SERPING1
DYRK1A
EEF1A1
DNASE2
CCL5
BFAR
VPS28
GLB1
ITGAV
C1orf201
TNFSF15
TINF2
FAM127A
HDLBP
NECAP2
C1orf31
LAGE3
PRPS1
MKNK2
FAM134A
TNFAIP6
TM2D3
COPZ1
RAD21
TMED2
ZNF410
YME1L1
MEMO1
RSU1
LSM14A
MKRN2
CENPN
GLTSCR2
SSSCA1
HLA-­‐E
CNPY3
PMVK
BAG2
B4GALT2
ACSL3
LRRC8B
PPP1R13L
C1QA
KANK2
ISCU
SEC61A2
BLVRA
TPM3
GTPBP8
SF3B1
SLC15A3
CPVL
PIH1D1
PPIG
WHSC1L1
NMI
SMARCC1
TMEM85
TIMP1
KCTD15
SLC35A2
ARL6IP4
MT2A
FKBP8
KATNA1
GSDMC
PPP6R1
RSF1
LPP
CDK9
KDM5C
GLTP
ZNF544
TUBA1A
IFT27
PLEKHF1
AGPS
PRPS2
FAM162A
ATF5
ANP32A
SNX9
NUDT14
PLAUR
BCAT2
ANXA4
RPF2
ABCF1
KIFC2
MICALL1
TMEM168
CCDC137
N6AMT2
TPRG1L
NUP54
SLC25A28
PRRG4
CINP
HMGB2
OVCA2
CDC20
ZMYM4
NUP153
FAM98A
HNRNPCL1
CALD1
C19orf2
SEC23B
PARP1
MRPS28
BPGM
C1orf55
PRRC1
SULF2
KDSR
AP2B1
STX10
NT5E
WBSCR22
RBX1
RNF7
BUD13
GALNT2
GPS2
GLB1
PRKCD
UBE2E2
ARL16
AIG1
UBE2H
PDLIM5
PI4KB
ARHGEF1
CARHSP1
IRAK1
GPATCH1
PVRL1
PDGFB
ANKRD13C
CDC123
CLIP1
LY6K
SMARCE1
MIPEP
AHNAK2
CKAP4
HNRNPA1
QRICH1
TBX3
MYLK
COL12A1
FUBP3
SMARCB1
APOL6
ATP6V0A1
C12orf44
MGAT5
AIFM1
AP1S3
CAMLG
NRP1
ASCC1
GRINA
SARS2
DCBLD1
C1QA
FAM83H
SEC63
B3GALT6
GSTM3
DDAH2
GLRX5
CALU
UNC5B
DPY30
CREBZF
EMP3
NDUFA12
VIM
IL10RB
LSM12
CDCA4
HERC6
CLIC4
GFOD2
EXTL1
TMEM30A
ROD1
BCCIP
TWF2
SUGP1
ZDHHC7
SMARCA2
UBE2D3
ULK4
OLA1
MAP3K2
HNRNPU
TPM2
PRTFDC1
VPS29
MXI1
DAZAP1
ARL8A
C9orf64
IFI16
IRF6
RABGAP1
CACYBP
SGMS2
TBL1XR1
DFFA
ZBTB20
RAB8A
B3GNT2
CREB1
NCSTN
OGDH
FZD1
C2orf69
NDUFS6
CNTROB
NYNRIN
RAB27A
KCTD11
NAT9
C1orf43
STIM1
AK1
BUB1
MBOAT7
BAMBI
FAM36A
PIGT
GPM6B
MRPL22
MYADM
RNF26
ABHD4
EIF4A3
CEP170
PDGFC
EEF1B2
HMGN4
BTN3A1
NCF2
LLPH
THAP7
CDC42
GOPC
TP53I13
RAD23B
AK2
TMBIM1
VDAC3
MAX
DDIT4
SLC24A3
PJA1
ANTXR1
NBPF24
PPIG
STRN4
PYGB
SYNJ2
CFLAR
GNL1
ABHD4
HUS1
PPM1F
SMPD1
NUDCD2
LTBP1
C19orf10
STIP1
EML2
TUBB6
HS6ST1
SPECC1L
ATP5SL
MCM7
PLIN2
IPO5
HSP90AB1
CD59
AMIGO2
PDCD7
HSD17B6
PCBD1
FNDC4
MED20
CBR3
PIP5K1A
SUMO1
NAB2
QPCTL
PRDX5
RSU1
OCIAD2
MYO6
MBP
CFDP1
TWSG1
TAOK3
MEF2A
CYTH2
FAM96B
CD59
CCDC107
BCL7B
CYTH3
OLA1
PPP2R5C
JOSD1
FXR2
HIPK3
NTAN1
XPO1
GLT25D1
NIT2
LIPA
CMTM8
TRAPPC1
CADM1
GTF2A1
ANKRD17
POLH
KLHL36
ANKRD17
DUSP23
ABCF3
CLEC5A
MANEA
NKIRAS1
XYLT1
MYL12A
ABCF1
SURF2
CXADR
EBP
CYTH2
ARL3
SP100
DHX16
FLNA
SPI1
PSMG1
VPS4A
E2F3
ZZZ3
CHSY1
ELOF1
EIF2S1
C9orf82
ARHGEF9
SVIL
MOBKL2B
CCDC102A
C1orf38
RAB7L1
C1orf216
MRPL32
EDF1
IFNAR2
NCSTN
C6orf89
CASP8AP2
MEF2A
C16orf80
RPS6
ATP6AP2
CDC37L1
MIIP
CENPN
B4GALT1
AP1AR
PALLD
RHOBTB1
PSMC4
C9orf46
ANKH
COG4
SNRPD3
TBC1D17
HLA-­‐B
DNAJB2
SNRPE
ARCN1
AHSA1
EXOSC5
PTPN18
TULP3
RUNDC1
TUBG2
CCDC124
STX4
CSGALNACT2
THYN1
GRB2
C1orf163
DBT
SAP30BP
TXNL4B
CBWD1
GPRIN2
SUMF2
ZBTB9
PNMAL1
MTSS1L
TRAPPC4
GALNTL4
MTAP
PRKCI
GIGYF2
DHX36
FUT11
C5orf24
MRPS18B
SAE1
TMEM18
ZNF524
MED10
AQP1
CXCR7
UBP1
CEP170
VAMP2
ERAP1
VRK2
SERF1B
TXN2
IFITM3
C6orf106
TMEM43
CDK9
PMP22
SNTB1
HM13
POLE3
PQLC1
PRKACA
UBA2
SRSF9
FAM168B
RASSF1
BCL7B
HDAC1
SRC
KDM5A
PAQR7
SYNPO
TEF
OBFC2A
MRPL12
GTSE1
RASSF4
H1FX
TM2D2
RSL1D1
TAB3
SORT1
LEPREL4
TNFRSF1A
ZMAT2
MED22
OSBPL1A
LPP
TRAF2
ACBD5
USE1
AKIRIN1
CCDC58
TAPBPL
MYOF
TMED9
C9orf89
MORN2
TAB1
SNUPN
DNAJC11
SEH1L
TFIP11
C6orf35
MAF
DGCR6L
VPS4B
FURIN
TCEA3
RASA3
C13orf15
HP1BP3
CDK5RAP3
EIF4G1
C8orf82
NMB
TJP1
SNN
SNRNP70
PURA
DDIT3
FAM127B
ZNF830
DCAKD
USP5
TFIP11
GBP2
CDC37
UBXN7
PMPCB
DNLZ
MTCH1
NFKBIE
CAV1
C1RL
C1orf31
DTX3
QSOX1
SYT11
C10orf58
ZFYVE1
PLRG1
NT5C3
UBE2V2
RUFY1
CLUL1
PNO1
PXMP2
DSE
PPP1R12C
C16orf57
PIP4K2A
PPFIBP1
UBASH3B
ASCC3
NIPA1
CD2AP
HNRNPH3
IFI30
TLE3
C3AR1
C9orf23
GNL2
PES1
NUCB1
NRBP1
EEF1B2
RCN2
SLC39A7
NAB2
SAR1A
NSL1
PSMA6
EMD
PAM16
SETD8
TUBA1B
APIP
SEC22C
UBFD1
SEC22C
TFPT
SRSF11
FAM173A
REPS1
NOMO3
RNF34
RANBP1
NOMO2
MUS81
KIF2C
RNF166
TMEM38B
LY75
RPL23A
SMS
KRCC1
ZNF574
ADAM10
ZNF252
NUMB
NCK2
LMBRD1
MAN1A2
C1orf174
SIX5
C14orf142
NANS
C19orf12
BCL2L12
CTTNBP2NL
CIR1
SYDE1
KDELR3
EIF4E
SMARCD1
RAP1A
SCD5
CBX4
RAP2B
LASS5
CD63
STX10
RRAGA
FBXW4
IMPDH1
LRRCC1
MAGOHB
MAP3K13
MTMR14
TRIM59
VIPAR
ZNF579
USP16
KIAA1462
TIMP2
LATS2
HNRNPA2B1
TADA2A
URM1
DNAJA3
DMWD
DYNLRB1
NGRN
B4GALT2
ACTR3C
DNAJA3
GNAQ
MAP7D1
ST6GALNAC6
ZNF238
ELK1
C1QB
NFX1
TSPAN3
CD93
PACSIN2
STAT6
GPATCH3
BOLA3
STMN1
SF3B4
DR1
ZC3HC1
SBF1
RAB33B
SMARCC2
TIGD5
MID1IP1
GNL1
MTR
CCR1
NUDT9
RIOK3
DDX50
GATAD2A
MAGEF1
CCDC75
PRMT2
PLEKHA4
VPS41
SRSF7
SNX6
CD164
HNRNPK
TMUB2
CENPT
NUMB
MLLT11
OTUD5
ERCC5
MTCH1
C6orf57
CDC40
UFD1L
NRP2
PLCG1
LPCAT2
MB21D1
NT5C
PSAP
GPKOW
FCF1
NFE2L1
C20orf20
ZC3H14
MAPRE2
GALK1
SMARCA1
CUTA
C16orf91
CRTC2
FUZ
TREX2
PSMC6
CNN2
DOLK
CUEDC2
BOD1
HPS5
MLLT4
HIST1H4B
ARHGEF5
MOCS2
ZNF259
NOSIP
CYB5R1
MPV17
MTX2
UCHL5
DBI
SAR1A
GRK5
SDF4
SPC25
PLA2G16
SNX27
PVR
VEZT
C10orf18
FEN1
ZNF696
C1QTNF1
BCKDHB
HSPA1A
PLEKHB2
TFAM
PECI
BRP44
HENMT1
SEC11C
PCIF1
CDC37L1
PPP1CB
FOSL2
ARMC10
TMEM109
MYO1E
SLC15A4
PJA2
BNIPL
HLCS
PPP4C
ATP2B4
HNRNPM
PSMC1
C7orf25
GTPBP6
LSP1
CTNNBL1
CHN1
C19orf50
MRPL24
HNRNPC
PPM1B
RPLP0
EMILIN2
NDC80
ATL1
PPM1M
RECK
HSPA13
ACOT13
ATP5L
DAB2IP
C17orf62
TSPYL2
KIAA1715
MAP7D1
TOX4
TAOK2
PPHLN1
39334
COL8A2
PYCRL
OTUD5
C7orf60
RALB
ETV6
LRRC14
GPRIN2
TM7SF3
GANAB
PPID
FCGRT
RIPK1
TRIB2
MBIP
CTSL1
NSFL1C
C11orf54
KIAA1432
DACT1
DGCR8
SETD3
DENND2D
SNW1
METTL10
TBL1X
ZNF274
NCOA5
SMPD4
CBARA1
UGDH
MOAP1
WNK1
CCL2
TUBB2B
CARD6
ITPKB
EIF6
SUMO1
ZNF480
FAM118B
SLC33A1
FXYD5
RAB34
WDHD1
TRAPPC3
NUP155
ATF1
DNAJB2
CPSF7
PTGR2
NAT14
LIMK2
RPS6KA3
MBTPS1
SS18
GLYR1
GLIPR1
TBCD
KIAA0240
DDX24
FOXN3
ZNF219
EXOSC1
MVP
ZNF548
NAPA
CCL8
EIF4G1
EPDR1
SIRT2
CD86
CFLAR
FNBP1L
EXT1
TTC22
THRAP3
GORASP2
KIAA1161
ZC3H18
KPNB1
RBBP5
LAMA4
SMARCB1
ST6GALNAC6
SLU7
C7orf11
SNX2
DYRK3
KRT10
MRPL53
C12orf52
ALDH1A3
ETV3
CUL4B
SRP19
TP53I13
NAA30
HPRT1
CASP6
NEK4
RILPL1
CDCA7
CMTM7
PATL1
PLEKHO1
ZNF526
CDC45
SNRNP35
TTC27
AIFM2
NFKBIB
RAB5A
TRIM5
TMEM186
GPD2
SEC23A
ANKLE2
CES2
SORBS1
TSNAX
BCAS2
FMO2
SEC63
SHC1
CYHR1
CCDC82
PRMT3
SHISA4
NFKBIL1
GTPBP2
LIG4
MORN2
NUP62
ROCK2
LANCL1
TIMM22
CHST12
NBEAL1
NISCH
SLC35B3
FBXO10
SLC41A1
CLCC1
MYST1
HMGB3
ATP10A
NUDC
CTSA
NRAS
ANKIB1
MRPL16
BMF
VPS45
HRAS
TFE3
SEC11A
MRPS14
ZBTB2
KCTD2
C14orf104
TEAD1
RANGRF
ZFYVE21
ZNF37A
C12orf5
MDFIC
WDR60
KIAA1279
STAT2
LRRC42
CLCC1
DPM2
TOPORS
PSMC2
KIAA1715
ZNF532
CRK
CNDP2
APLN
LTBP1
RPP38
PLEKHA3
CCDC50
GNPAT
KIAA1430
CCDC56
ARIH1
HBS1L
AKT1S1
C9orf167
FAM76A
HEPH
IFI27L1
MLL3
NUCB2
ATP8B2
MR1
ZFYVE20
BRD2
MRPS25
RUSC2
CHMP4B
PRELID1
GTF2E2
SND1
DYNLT1
CXorf38
HAUS1
MCART1
C14orf126
FAM180A
GNA13
RNF19B
CNPY3
FAM134C
P4HA1
ARHGEF19
OVOL2
TMEM93
FCHSD2
LRWD1
HNRNPA0
AS3MT
RELL1
C14orf49
SIAH2
C6orf47
MGEA5
DDA1
TMEM9B
HMGN3
TOR1B
MZT1
[truncated: 330 more rows]

## Sheet: b. 231- RNA-seq DOWN
Table S8
Overlap detween downregulated genes in TNBC vs HER2+ in isogenic clone in MDA-MB-231 and patient RNA-seq data
RNA-Seq		Isogenic Microarray		Overlap
PSAP		MMP1		AGR2
MUCL1		CCL2		ALG6
GRB7		HLA-DQA1|HLA-DQA2		ARL4C
HSP90AB1		PTGS2		C17orf28
AGR2		ADAMTS1		CCDC80
RANBP1		CST4|CST1		CD74
FOXA1		KYNU		DLG1
COL6A3		BDKRB1		DUSP4
RPLP0		CST2		GPR137B
RPL37A		MAL2		KIF16B
CLIC1		CHRDL1		MYO1D
TMEM59		CST1|CST4		RAB27B
TOB1		CXCL11		RGMB
XPO1		HLA-DPB1		SAT1
HDLBP		ROBO1		SCP2
APP		HAS2		SPDEF
PGAP3		F2RL2		SPRY1
TPT1		CD24		TBC1D8
CD46		HLA-DPA1		TCP11L2
MX2		HLA-DRA		TMC5
YME1L1		PSG8|PSG1|PSG9|PSG4|PSG7		TMEM45B
RPS29		TSPAN1		TSPAN1
NUP155		FGF5
ZNF217		SLC14A1
TFF3		TMEM156
SPDEF		PCDHB2
WAC		NEO1
HMGCS1		AGR2
TMEM107		SEMA3A
MGAT4A		BCL2A1
CCT8		MGC10981
PIP		PSG9|PSG8|PSG6|PSG1
PUM2		SPDEF
CRISP3		FUCA1
RASGRP3		DKFZP564O0823
FASN		DSC2
BCAP31		SAT1
ITGB1		CYB5R2
PJA2		TMEM45B
RPL23		IL24
PPP1R1B		IL18
C6orf62		NDRG2
QRICH1		MYO5C
RPN2		CFH
HNRNPA1		LPXN
PRRC2C		PTGFRN
ERBB2		EMB|LOC647121
DUSP4		LOC124220
UBA1		PDZK1IP1
C6orf130		FIG4
GAPDH		DMBT1
ARIH1		SAMD12
STARD3		AFF3
C17orf37		PLXDC2
VPS13C		IFIT2
SON		SPRY1
LRRC26		PAPPA
39147		ENPP4
PRIM2		LPHN2
CD164		XK
COL6A3		LPAR1
COL6A3		ENTPD3
HBB		TSPAN8
MLPH		SLAMF7
DKK1		NTN4
ZNF800		ANGPTL4
GALNT7		LCN2
WSB1		CYP24A1
C17orf28		TNFRSF10D
ATP1A1		SLCO1B3|SLCO1B1|LST-3TM12
MAGED2		CCND2
C17orf106		ITGA2
TNFRSF14		NOV
RAB27B		SERPIND1
AP3D1		FBXO32
EIF4G1		CACHD1
GPR160		LTBP1
DHTKD1		ALDH1A3
RNF19A		RNASE1
ITGAV		NUP210
SPG21		PSD3
PAPOLA		ANKRD29
CORO1C		TACSTD2
LRRC59		RNF128
FBXL5		C8orf13
B3GNT2		UBASH3B
IL6ST		IRAK3
TXNDC9		HHLA3
LNPEP		CENTD1
C8orf41		CTSB
SKP1		LOXL2|ENTPD4
CYP4Z1		AKR1C2|AKR1C1
RPL31		BNIP3L
EIF4A1		DUSP4
RSC1A1		SHISA2
VPS13B		AGPAT5
STARD3		ESAM|LOC100129069
DNAJA4		DHRS3
SLC38A1		MUC1
EIF2AK3		TNFRSF11B
SEC16A		NOG
IDE		RGMB
GRB7		CAMK2N1
GRHL1		GDF15
HDAC7		TMEM27
GRN		TSPAN13
SENP5		GPR137B
MED13		KIAA1324L
TOM1L1		PKIA
GTF2I		RAB27B
VPS29		DTNA
CHCHD3		ELP3
TMBIM1		DGAT2
TP53INP1		PTGES
ATRX		FLRT2
ZNF445		C9orf150
ERMP1		TMEM66
HSPH1		ADFP
FBXL20		UST
TSPAN1		LAMA3
DHX9		PSG4|PSG11|PSG2|PSG7|PSG5|PSG8|PSG9
PSMB5		OASL
WWP1		TMPRSS2
BRD8		PSTPIP2
CORO1B		NUPR1
ETNK2		ERRFI1
RPL21		FST
DHTKD1		STOM
ZNF652		KCNS3
DIABLO		TM4SF1
AKTIP		ASAH1
NDUFS1		MALL|LOC440895
YY1AP1		AGPAT9
SEC23B		SCNN1A
ZDHHC4		EDN1
XRCC5		EVI2B
HLA-­‐DPA1		LDOC1
DUSP6		SLC25A37|LOC100133914
LMCD1		RHOJ
EEF1G		SLC4A7
PDE7A		E2F5
RPN2		BXDC5
SPRY1		MYO1D
ERGIC2		TRIM29
DPP3		RNF125
SPRED2		NDP
SCAF8		KRTAP2-4|KRTAP2-1|LOC644350|LOC728285|LOC728934|LOC730755|KAP2.1B|LOC728943|KRTAP2-2
ASPH		IFIT1
C12orf35		SMAD1
SLC35A3		NRK
PRKACB		PPM2C
TOP2B		GPR116
ELF3		RPL11
SAT1		DLG1
DEGS1		AK5
RBBP7		GCKR
BCAM		PLAT
CCNG1		MUSK
USP54		DUSP1
ZNF43		CTH
STEAP4		MCPH1
C17orf96		PPP2CB
INADL		ZZZ3
39333		RAGE
TRRAP		APBB1IP
OBFC2A		RRAGD
SMC1A		MLZE
BPTF		HTR1D
ATP2B1		ALG6
RALGAPA2		GTF2B
CDK12		NR3C2
COG4		C18orf21
CDK12		CCL28
VPS13B		TMC5
PLRG1		SERPINA3
KDM2A		C8orf53
H1F0		INDO
ZNF207		TOE1
CBR4		CDCA2
MED4		PPP2R2A
NFE2L3		C6orf199
C7orf23		RLF
IER3		POLR2K
RCBTB1		PNMA2
P4HA1		PLLP
LASS2		FMO3
AKIRIN1		EXOSC2
OSBPL8		ANKRD13C
MAP7D1		PITPNC1
MORF4L2		ZCCHC17
KRT18		CFB
CAST		EPB41L4A
USO1		SLC16A2
NDUFB5		SH2D4A
HIST2H4B		PFDN4
RALGAPA2		WASF3
CREB3L4		MGST1
HIST2H4A		SORL1
LITAF		XPO7
TMEM87A		PSD3
FAM107B		COX6C
NBPF10		MMP3
RPL39		DNAH11
SPINT1		CSGALNACT1
TP53INP1		SRGN
TRIB1		MTMR9
UTRN		CA9
ETS1		DOCK5
PUS7L		SPANXB1|SPANXB2|SPANXA1|SPANXA2|SPANXC|SPANXD|SPANXF1|SPANXE
ACOT7		ATP6V1C1
HIST2H2BE		GNA15
LIFR		SSX1|SSX8
TRIB2		PIK3R3
RNF213		GPX7
GPR137B		B4GALT6
DICER1		ZNF626|ZNF826|ZNF737
CLTC		CCDC146|POLR2J4
CKAP2		GPRC5A
SERPING1		KIAA0746|SERINC2
ERBB2		KLHL24
WAC		C17orf28
SCP2		CLDN1
TPM3		TNFRSF11A
HNRNPU		FZD6
PPP1CA		GADD45A
TMC5		CPA4
ACAP2		HMBOX1
CLK1		CDC26|LOC729948|LOC730314
CD74		UTP11L
NOTCH2NL		GPR110
HDLBP		NLGN1
C9orf152		CNOT7
PSAP		DNALI1|RPS27
CPT1A		LRRC6
PRRC2A		HOXB9
FAR1		NAP1L3
FLNA		EIF3E
ALG2		CDKL5
KEAP1		IFIT3
TSNAX		ZRANB2
IVNS1ABP		PRDM1
SON		CASP4|LOC643733
MYO1D		EHF
KIAA0240		ZNF521
SLC8A1		HSPA12A
ADNP		FAM59A
CHD8		PRR16
ATAD2B		C6orf203
TMEM131		LEF1
ZNF443		SLC25A37
ZMYND8		ZDHHC2
MGAT5		C1orf123
CHD7		TCP11L2
AQR		PDGFRL
JHDM1D		TUSC3
SSFA2		ABI3BP
ARHGAP15		RIN2
VCAN		PBK
ZNF107		CCDC80
RANBP2		CLDN11
LUC7L3		INTS9
TTC3		TNFSF10
HLA-­‐DPB1		HLA-DMA
WDR43		NECAP2
ATR		ENTPD4
TMEM63A		PCDHB5|PCDHB19P
RALGPS2		PLOD2
BGN		SLC4A4
DDX5		TC2N
KIAA0564		KIAA1244|LOC202451
39333		C8orf59
PAPSS2		GPR110
TMSB4X		RELN
LIMK2		PDE7B
ALG8		INTS10
MGAT4A		KIF16B
HUWE1		USP24
NSD1		LOX
AKAP9		PCDHB3
PDIA3		C1orf163
SLTM		HEATR1
WDR26		FAM92A1|FAM92A2
RIF1		AHNAK2
TGFBR1		PRSS23
RAB11A		CAMK1D
HSPA9		ELOVL1
RABEP1		COMMD3
SNX13		FLJ21075|PKD1L1
KIAA1429		PLEKHG4B
ZNF700		TRIT1
UBE3C		C21orf91|D21S2089E
IFNAR1		MRPS21|C1orf51
SEC31A		FOLR1
FAM129B		ANXA10
CD163		SCP2
GPCPD1		EMP1
MIPEP		C1orf52
C12orf51		SCG5|C15orf45
ZNF808		ODC1
MIOS		TCEB3
MACF1		RGS2
TMEM45B		OSMR
PPA2		CNTNAP1
ACBD5		SLC7A2
CLIP1		ARMCX2
UBR4		GNL2
FASTKD2		TMEM69
SEL1L		RPL28
HERC1		DNAJC16
UBR1		HLA-DOA
SESN1		POLR3D
ARHGEF3		TMEM53|C1orf57
AAGAB		AP1S3
DCTN4		CD74
HIVEP1		IGFBP1
DOPEY2		CMPK1
SLTM		CLDN7
FOXJ3		CCNL2
HMGN1		C10orf78
EVL		ARL4C
MLL5		TBC1D8
C11orf58		SERPINB4|SERPINB3
NARG2		SS18
C1orf27		PTP4A2
GRINL1A		DLC1
EIF4G1		DPYSL2
C12orf35		C11orf74
NOTCH2NL		C1orf212
RPS6KB1		SRGAP1
SRRM2		RPL27A
AUTS2		REEP3
PISD		ISYNA1
MON2		LOC100129503
WDFY3		SDHB
MSL2		SNRPD1
TMEM49		PPP2R2C
AZIN1
SPEN
RHOC
TMEM62
TMEM48
RB1
STARD3
KIAA1522
ZFC3H1
ATP2B1
MDM4
PGAP3
ZNF33B
ZNF678
PPM1H
NIPBL
DNAJC15
ENPP5
RHBDD1
ARID4B
ZNF28
PRRC2C
C5orf33
RPL31
TM4SF18
ACSS1
FAM108C1
SNX27
SPG11
ITM2B
ZNF117
LENG8
LRIG1
RNF13
TOP1
AMMECR1
CECR1
ZNF121
MTMR12
TSC22D3
KIAA1109
ARFGEF1
USP3
HNRPLL
MAPKAP1
PSPC1
ATRX
IDE
CALCRL
INTS2
SPAG1
CLCN7
ZNF680
ANKRD28
KIAA1033
ZNF407
EIF4A1
PRDX3
PTGES3
CCDC132
MGA
NADSYN1
PIGN
RAD50
KIAA1147
HMGN2
FAM178A
ZNF678
RABL5
STAT2
C15orf44
LCORL
RAB14
C12orf51
GTPBP1
ZNF322A
SRCAP
SON
FOXJ3
PUM2
BRWD1
C11orf57
DHX32
KDM6A
HNRPDL
RABGAP1L
ATP8A1
CASP7
XPO1
TPP2
GTF2I
SLC30A7
SFRS18
OBFC1
ACLY
ATP13A1
SF3A1
QSER1
SUV420H1
SLC5A3
EIF5B
ZNF138
RCC1
SETDB2
ENG
SLC25A13
USP46
FAM35A
GDPD1
KIAA1267
C8orf39
PPP1R10
EPHX1
LTA4H
ELOVL5
ST6GAL1
TUBA1B
BAG6
SMARCC2
VPS13D
DLG1
ACTN1
GOLGB1
CPSF6
KIAA1919
HIST1H3D
CAPZA2
NCOR1
SKP1
ZNF160
ZBTB26
CCDC80
SMEK1
TNRC6B
C2orf43
PSME4
DYNC1LI2
ALG6
CAPZA2
LENG8
MCCC2
ATP6V0A1
BTBD9
TBC1D8
ZNF33A
ZNF141
NSDHL
SEC24A
ZNF432
BRWD1
ZNF510
YIPF1
ZNF85
TTC3
TTC14
PRRC2A
TSHZ2
ZBTB41
RGMB
ARL4C
RNPEPL1
DMXL2
TFPI
KIAA1109
LY75
RUFY3
RNF216
MLL2
KIF16B
DERL1
YIPF6
MANBA
HLTF
OPA1
UBA1
MINA
KIFAP3
CLOCK
FNIP2
TCP11L2
IRAK4
SLC24A1
KIAA1632
MSI2
ZNF780B
LRRC8B
USP34
YTHDC2
HSPH1
VPS13A
POLL
SPATS2
PUM2
POM121
XPO1
ZNF43
RMI1
IGBP1
IMP3
EXOC6B
PCBP2
SFXN4
MDM4
SLC19A2
ATP6AP2
ST7
UCHL5
SEMA4B
ITSN2
ALMS1
MORF4L2
ANAPC1
KITLG
LANCL1
PIBF1
THADA
ZNF675
EPC1
AKAP11
GPR157
ABCG1
DUSP4
ANKRD36
SENP7
NAA10
GEMIN5
APPL2
CCDC41
ABLIM1
NBEAL2
BACH1
THOC2
PNRC1
VPRBP
COG3
NSF
TEX9
TNKS2
IQSEC1
DGKD
WTAP
VPS39
NUP37
GPR126
OGDH
ZNF398
FAM102A
CDK9
ZFYVE9
XPO4
PDS5B
PXN
AFF1
SHQ1
UGGT1
ZMYM2
BBIP1
SMARCAD1
SLC35F5
NPAT
PPP2R4
RAD54B
SHOC2
LENG8
SLC35F5
ZNF224
PPP6R2
DIRC2
OSBPL9
SLC44A4
UBE2K
NCBP1
AHI1
ZNF701
FRS2
UTRN
PION
SFMBT2
PDE5A
TMEM150A
NFE2L2
POC1B
RALGAPA2
SMNDC1
BTG1
MAPK6
ULK1
SUSD1
HEATR5B
PCGF3
SPOPL
GGCT
HBA2
ARHGAP32
INO80
GFM1
PIGQ
SIDT1
C2orf64
MYO5B
MAP3K5
PPP1R12B
HS6ST3
ZMYM2
CEP290
DOCK9
RSBN1L
PAPD7
39145
ASCC2
KIAA1543
MTERFD3
TBC1D12
ZDHHC24
TBC1D30
POLI

## Sheet: c. 468- RNA-seq UP
Table S8
Overlap Between upregulated genes in TNBC vs HER2+ in isogenic clone in MDA-MB-468 and patient RNA-seq data
RNA-seq		Isogenic Microarray		Overlap
CRABP1		CRISP3		ACN9
S100A1		SEPP1		ATP10D
CALD1		CEACAM6		BLVRA
KRT16		MSMB		BPNT1
C8orf85		OLFM4		C10orf58
PDIA4		CYP4Z1|CYP4Z2P		C10orf81
TAGLN2		SEMA3E		C7orf25
KLK5		TMPRSS4		CAPN7
IER3		MUC15		CASP6
39326		S100A7|S100A7A		CCDC23
STK17B		GLYATL2		CCNG2
VAMP8		CD14		CD14
NUCKS1		CYP4B1		CDH1
EEF2		L3MBTL4		CP
SLC29A1		CASP1|INCA		CRABP2
KLK5		AKR1B10|tcag7.1260		DDAH2
AHNAK		HSD17B2		DENND2D
LMAN2		CAPN13		DHRS1
ARGLU1		KIAA1324		EFEMP1
MFGE8		GUCY1A3		ERCC5
KRT23		PTGS1		FLOT1
ADAM10		FN1		FN1
CNN3		TMEM16A		FNBP1L
HSPB1		IQGAP2		GSTK1
C1S		CYP4X1		GTF2H5
SPP1		S100A7A		HERC3
EIF2AK1		CFI		KIAA1161
MCAM		S100A8		KLHDC3
ITGB1		BCL11A		LIMK2
GAS6		CSF3R		LPP
NDUFB3		MAGED1		LRRC8B
PTPRF		LTBP1		LTBP1
MDK		SLC15A2		MAN1A2
KLF15		MYB		MDK
PPM1G		RUNDC3B		MLLT11
FXYD5		FMO3		MPZL2
IFITM3		hCG_2033039|CRYAB		MYO6
NGFRAP1		AGR2		NAPEPLD
ANP32E		C10orf81		NDRG2
IFNAR1		TTLL7		NNT
ELF5		ATP13A5		NRP1
CD151		TNFSF10		NUCB2
CDK2AP1		ALDH2		PDCD4
IGFBP3		ARHGEF6		PECI
TSPO		SLC6A2		PLRG1
RORA		TLR3		PNPLA8
IFI6		NEBL		PRKACA
ARL6IP4		GUCY1B3		RARRES3
IFI27		CLU		RCOR3
PSMB9		LPAR3		RRAGD
IGFBP2		GYG2		SDC1
ANP32E		S100A9		SGMS2
APP		CMYA5		SH3YL1
GNS		GPD1L		SLC24A3
CDKN2A		ALDH1A1		SLC33A1
HRCT1		TAS2R4		SLC39A7
CALD1		EFEMP1		SMARCA1
LY6E		MFAP3L		SORT1
NRP1		CADPS2		STOM
YKT6		IL1R1		SULF2
39335		KLRF1		TCEA3
KRT17		MAP9		TM4SF1
C17orf81		CLCA2		TPM2
ITGB1		GRHL3		TRIB2
ATIC		C1orf181		TRIM22
MAOB		TRIM68		TSPAN33
NBL1		MAGI3		VGLL1
CCNG2		GSTA4		VTCN1
PITPNB		NFIA|KIAA0485
MGST3		HRASLS2
DSC2		GLRX
CD9		RHOBTB3
THBS2		PPFIBP2
HTATIP2		NAALADL2
SERPINB5		CP
CLDND1		A2M
HAPLN3		METTL7A
PFN2		KAL1
RRAS		KRT4
PFKP		ST6GAL1
PMP22		SLC15A1
APP		ATP7A|LOC644756
COL1A2		F2R
TBL1XR1		KITLG
MSH2		C4B|C4A
MYL9		CCL22
P4HA1		LOC342897
PLS3		RARRES3
TMEM45A		MAML3
RPL7		GBP7|GBP2
GAPDH		ANXA6
ID4		ID2
STAT1		EPB41L4A
TAGLN2		SDC1
INHBA		ALDH3B2
WBP5		ZNF750
EIF5A		PTCHD1
EWSR1		AKAP6
ZBTB8OS		ATP10D
HSPB1		ACPP
TRIM29		ACSL1
KLK6		ARHGAP28
FLNA		IKZF2
CAPG		ACN9
EZR		PDE8B
RARRES2		DENND2D
ATP1A1		SPDEF
SUMF2		SCPEP1
COPZ2		CROT
TAB2		TMPRSS11E|TMPRSS11E2
MZT2B		FLJ45803
MX1		P2RY2
ARPC5		IRX6
INSIG2		C1orf34
PFDN6		CTSH
PLOD1		STX19
CIRH1A		PLCG2
GLIPR2		KLHDC8B
LMNA		GLUL
TCEAL4		RTN4IP1
TNC		YPEL2
OAS1		AXIN2
UBE2G2		PDCD4
FCGR3A		NPNT
ELF5		TBC1D19
MRPL51		CAB39L
TRIP12		TEX9
VTCN1		SELENBP1
FLNB		FMO4|TOP1P1
MFGE8		SIDT1
SCO2		S100A12
ANXA1		PTPN13
VEGFA		FLOT1
NUDT5		PPAP2B
SOX10		SLC2A10
AQP5		PGBD5
RND3		TMEM144|LOC285505
COL4A2		AGA
TBCB		TMEM135
CDK2		PDZK1IP1
APOL2		RGL1
IFIT3		CBR4
CNBP		LIFR
RPS21		PDZD2
SPP1		PSTPIP2
LGALS1		PLEKHH2
DNAJB11		PRODH|LOC440792
CHRAC1		DOPEY1
FUBP1		CXorf23
FBLN2		GRHL1
ALDH1B1		NAV2
ITGBL1		CREB3L2
TGFBR1		C4orf41
IGFBP3		TC2N
FZD8		BBOX1
CAPG		MLLT3
LAMB3		ARFIP1
LAMC2		RPS6KA5
MZT2A		C4orf34
COL11A1		SLC12A2
TMEM45A		RNF152
P4HA1		SESN3
RNF114		SAMHD1
GAS6		MDK
OS9		UFSP2
TMEM50B		TSC22D3
CITED4		SULT2B1
MAT2A		FAM46C
ABI1		ICK
ZNF512		PRKACB
USF2		C6orf199
SUPT5H		VTCN1
ARHGAP21		GALM
NUPR1		TMEM16K
SNRNP70		RNASET2|LOC100131869
CDH1		SLC16A14
AAMP		MGP
ARPC5		PLAGL1|HYMAI
CHI3L1		GPR160
MZT2B		JAK2
FKBP10		NECAB3
POLDIP3		PNPLA8
ANP32E		TRIM22
MDFI		CASP3
ABCF1		C21orf87
TUBA1A		PPM1L
TPM2		VAV3
TMEM106C		BLNK
KDM2A		SYT12
PPP1R14A		CLCN3
EIF4G1		LRBA
AEBP1		FZD4
NGFRAP1		SCARB2
RARRES3		TRIM24
ATP1A1		FRK
GTPBP2		DPYD
SSB		KLF8
STAT1		GDPD3
TFRC		ZFYVE16
PPP1CC		NRP1
COL11A1		C5orf42
ARHGAP5		ANKS1B
TARDBP		PBX1|LOC100131938
APOL1		SLC35A1|C6orf165
FLOT1		DSC3
HN1		PCDHB4
UBE2S		CREB3L4
CD109		GRAMD1C|DULLARD
C1orf198		COP1
DDAH1		ASF1A
PPP1R14B		PTAFR
PCSK7		FPGT|TNNI3K
WBSCR22		STEAP4
TPM4		CCDC23
CTSC		FAM120C
CTSB		C9orf150
NAGK		HOMER1
ENAH		SULT1A2|SULT1A1
IFI6		KIAA1244|LOC202451
TUBB6		CTSO
IGFBP5		HERC3
NAMPT		TNS1
MPZL2		SLC24A3
IRAK1		HIST1H2AH
PDCD5		DIRAS3
PTMS		KIAA1009
PMEPA1		TSHZ2
GTPBP10		7A5
MYL9		SESN1
GADD45A		PERP
EDIL3		PEX1
FYTTD1		STOM
ZNF787		MMD
C6orf64		C14orf45
GLIPR2		SSBP2
NDRG2		PARP9
IRX1		HISPPD1
TFCP2L1		CXorf27|SYTL5
CDH3		SCARA3
FKBP8		SGMS2
CCL13		GPR98
IFI44L		RERG
CST3		FLRT3
CHST3		ATP6V0A4
KIAA1949		ATP13A4
MFAP2		ZNF138
SGCE		ZNF323
BRI3		TRAF5
AMD1		SLC35D1
PLOD2		EEA1
VGLL1		NFYB
C1QC		BLVRA
TPM1		LRRC8C
SDC2		EPHB3
LAPTM5		SLC1A2
S100A10		PROM1
GMPS		NEK1
PRKCDBP		MFSD1
HCFC1R1		MBNL3
RPL35A		TRPV6|SLC7A6
PLOD1		INSIG1
FAM91A1		BBS9
HMGN1		WWC3
CCDC117		SULF2
FBXO11		SLC45A3
RCC1		CLDN1
TXNL4A		CYR61
KLF6		EFNA3
PSMD13		UCP2
TPM2		HIPK2
SMARCA2		LOC90826
KCNK5		PLRG1
PSMA4		PVRL4
LSR		TRIM6-TRIM34|TRIMP1
PTRF		CYP39A1
ROMO1		FBXW7
SSR1		POU2F3
ACTN1		TET1
CD109		TACSTD2
LIMS1		DOCK8
UBE2D3		BCL6
IGFBP3		LIMK2
NES		BDH1
SP3		AMOT
TMBIM1		TDRKH
WDFY1		FIGNL1
DSG2		RPS6KC1
CSRP2		WDR52
DYNLL1P1		DMXL1
ANKRD28		SAMD9L
COL8A1		TSPAN1
PRSS23		XRN1
ZNF428		C6orf170
DNAJC1		GOLGB1
PHLDA1		HSD17B4
DDB1		TOM1L2|LOC246315
NRBP1		SOS2
ATP6AP2		SORL1
FAM50A		TANK
COL8A1		PPP1R3C
STC2		ZNF431
CRELD2		CLDN4
PLD3		CD82
CTHRC1		CXXC5
GNB1		ANKRD50
HNRNPH3		SLC22A23|LOC285773
ADIPOR1		HNMT
PIGK		MUC1
RHOA		EFHC1
EFNA4		PIK3R1
COL8A2		SH3YL1
CBY1		NAPEPLD
FLNA		GBA|GBAP
SEPHS1		NHS
CDKN2C		HRASLS3
C1S		HIST1H3A|HIST1H2BN|HIST1H3D|HIST1H3C|HIST1H3E|HIST1H3I|HIST1H3G|HIST1H3J|HIST1H3H|HIST1H3B|HIST1H3F
BBX		KIAA1841
ATL3		TARBP1
FAHD1		PAPD4
TNC		HIST1H2AE|HIST1H2AB
C19orf63		MGC16169
SUV420H1		PNPLA3
COL6A3		LRP11
EEF1A1		FBLN5
MFI2		C20orf54
CAPG		IRX3
MARVELD1		LGALS3
SHC1		DAAM1
CCDC85B		EGR1
39333		SKAP2
TFDP1		TLR6
PSMD2		LRIG1
FKBP9		MMAA
PTP4A3		MGC48628
ANKRD28		ANPEP
C1orf63		LY75|CD302
HDAC1		MND1
NDUFC2		NBEA
SEC31A		RRAGD
ADSL		SCD
C6orf129		STARD10
BTN2A1		SLPI
FAM114A1		PADI2
GBP1		ST8SIA1
IGFBP3		CRIP2
FBLIM1		KIAA1161
PDXDC1		TPM2
RANBP1		HACE1
PLS3		PGBD2|MGC70863|FLJ45055
HLA-­‐A		SCCPDH
SEC13		FOXA1
CLEC7A		ZNF713
PNPLA8		ATP11C
GPNMB		C20orf96
CAPG		KIAA0922
EXOSC4		NFKBIZ
AKT2		GYG1
PRPSAP2		WDR41
DPY30		SGEF
RALB		FBXO8
C1GALT1		DTWD2
SLC29A1		CTSK
IFI6		LOC134145
UBE2D3		TRIM2
WAC		YIPF1
CMPK1		ABCA12
HSPE1		ZNF362
NCK1		SLC46A3
HLA-­‐DRB1		KIAA1712
RAB13		PRKCQ|LOC100130920
DAPK3		TMEM34
MFAP5		GPLD1
FCGR3A		EGF
UPK3BL		GALNT7
MLEC		PLA2R1
CPSF6		ACADSB
KIF5B		EDEM3
ITGA6		ABCC5
MRPS24		TAF1B
PARP14		KIAA1919
FZD7		ATP13A4
MMP14		RHBDL2|LOC100130627
BRE		CATSPERB|NANOG|NANOGP8
PSMD4		ANXA9
TSPAN15		PLCB4
MSH2		SLC33A1
C11orf52		PTPRU
VKORC1		FHDC1
C6orf108		GAB1
PHLDB1		GSTK1
CEBPZ		STS
GORASP2		SLC4A8
PPAN-­‐P2RY11		AGL
SLC20A2		ANKRA2
PLEKHO1		GPR126
CISD2		SEMA4A
CALM3		TMPRSS13
POLD1		VGLL1
HNRNPA3		TSPAN13
GORASP2		P2RY6
FLNA		LRIG2
RSU1		TMPRSS2
MSRB3		TM4SF1
F13A1		PQLC3
LMNA		RIOK2
PCSK1N		AZGP1
C17orf49		C4orf27|LOC389705
NCSTN		PCDHB3
FAM168B		GALNT3
PTMS		GLCCI1|tcag7.903
RHEB		MLLT11
SMO		WDR70
SNRPD3		TAS2R5
VPS72		CAMK2D
CERCAM		BST2
FCGR3A		MAP7D2
PHPT1		SPRY1
IMPA2		SERAC1
RSAD2		TOM1L2
ARL6IP6		MYLIP
RHOC		HTATSF1
UGGT1		BPNT1
PDLIM3		NNT
PIK3R3		EPHX1
COL4A2		SEMA3C
VAT1		BTBD9
EIF3D		MNS1
SCRIB		SCYL3
TBCB		QKI
CDKN2B		GM2A
ARL6IP4		MAN1A1
GOLM1		ETNK2
ACIN1		BRP44L
C19orf43		FAM46B
DCTN3		COG2
SUMO2		C14orf147
SEC61A1		FLJ20323
UBE2E1		CCL28
GALNT11		CALML5
CCDC12		CCBP2
NDRG1		CCDC111
TRIP12		SNCAIP
C16orf75		TMEM87B
TRIM21		BAZ2B
INHBA		RICS
IL34		ERBB3
PTP4A3		FLJ43692
PMM1		PET112L
STAC2		NPL
CSNK1A1		GPR115|GPR111
RRAGD		CRABP2
SNRPC		HIST1H4A|HIST4H4|HIST2H4B|HIST1H4I|HIST1H4D|HIST1H4F|HIST1H4K|HIST1H4J|HIST1H4C|HIST1H4H|HIST1H4B|HIST1H4E|HIST1H4L|HIST2H4A
STX10		USP46|FLJ11850
OPA1		DDAH2
TCEB1		SOAT1
NFE2L2		C12orf35
FAM177A1		FAM135A
DHX38		ACPL2
PLP2		ANKMY2
CRYZ		C6orf153
GIPC1		MPP7
GBE1		HSPC159
ACYP1		DKFZp586I1420
DSCR3		ACADM
CCDC23		PHF14
USE1		ZBTB41
CRIM1		FAM120B
PUF60		KRT15
BNIP3L		MTA3
IFRD1		MANBA
DPYSL3		GTF2H5
LAMTOR3		ACE2
TUSC1		MYO6
HSPH1		CAPRIN2
AK1		CASP6
BMP8B		MBOAT5
DDAH2		PCDH7
EXOSC3		FLJ31818
USP1		NCOA1
SEC24C		SPCS3
EFEMP1		CYP2J2
CDC42EP5		ALCAM
RHOA		FNBP1L
TXNDC5		IDH1
S100A10		NBPF11|NBPF16|NBPF15|NBPF8|NBPF20|LOC100132406|KIAA1245|NBPF14|NBPF9|NBPF10|RP3-377D14.1|XXyac-YX155B6.1|NBPF12
POLD2		ZFP42
PTK7		CAPN7
S100A1		AADACL1
SAV1		DOCK4
PMAIP1		KCTD3
COL6A3		COMMD8
PBX1		MED23
BUB3		NR3C2
GLS		TBC1D7|LOC100130357
PRRX1		NDRG2
CDKN1A		ZNF326
PLEKHG1		TLR5
ARNT		GALNT1
C1orf77		PELI2
DKC1		GPRC5B
PFKP		TSPAN33
ST8SIA6		USP38
CENPW		RAPGEF2
MED30		FMO5
MAF1		ACVR1
SCNM1		DPP4
LMCD1		HERC1
ADPRHL2		KIAA0319L
ZNF444		INSR|LOC100128567|LOC100131165
YKT6		PIK3C2B|LOC100130573
RCN3		CDH1
CTSA		ZNF436
GPX8		LPP
TOMM6		C15orf38|AP3S2
NME4		TP53I11|TSPAN18
CYB5R3		SLC41A2
NUPR1		CASP2
DTX3L		PEX11B
CLMP		ANK3
HP1BP3		C1orf21|C1orf20
RHOC		PRKACA
NPR3		KYNU
PM20D2		RCOR3
C14orf167		NR4A2|FLJ46875
THBS1		HIST1H4L|HIST4H4|HIST2H4B|HIST1H4I|HIST1H4A|HIST1H4D|HIST1H4F|HIST1H4K|HIST1H4J|HIST1H4C|HIST1H4H|HIST1H4B|HIST1H4E|HIST2H4A
CD74		ATG10
ZNF33A		ISLR
HNRNPL		DUSP16
CRABP2		COMMD1|RPSA|RPSAP15|hCG_1984468
PLSCR1		CCDC150
TGFBI		SERPINB6
SDF2L1		CDKN2AIP
PLOD2		LRRC8B
ADIPOR1		C7orf25
HLA-­‐DPB1		LMO4
CXorf26		SLC37A1
C11orf10		IFT172
PAPSS1		ADAM22
TPM1		COBLL1
ERF		WDR19
GLTSCR2		MAGED2
SGCB		EYA2
PCBP2		PROM2
POLD2		KLHDC3
BNIP3		C2orf34
NCBP2		PEX3|LOC153914
FLNA		SPOPL
BTG3		QRSL1
PRDX5		MREG
NDUFA4L2		HEG1
IGFBP2		SNX4
HTRA1		AP3B1
ASB13		SESTD1
MX2		NUCB2
EIF4EBP1		C10orf58
PLOD3		TPD52L1
ACTA2		LRRC28|HSP90B1|HSP90B2P
SNX12		SMARCA1
DHRS1		KCNK2
TNIP1		PHLDA3
SSX2IP		KIAA1217
CLEC11A		CAPN1
DNAJB4		ZDHHC4
LOXL2		ANKRD13A
ELN		GGT6
POLH		SERPINA3
PDHA1		C2orf7
FAM177A1		ERCC5
GALNT11		EPHA1
MVP		KIAA0528
HSPG2		SEC14L4
CHI3L2		STK36
MRPL52		TRIM38
UAP1		FAM82A
TM9SF4		TCEA3
CP		KIAA1946
OBSL1		WDR22
FAM168B		MAN1A2
DBNL		TP53INP1
PQBP1		EPHB2
CTNND1		ZNF680
SDC1		DTNB
IRF3		C11orf67
GIPC1		LSM10
CLPTM1L		SHPRH
GREM1		AMACR|C1QTNF3
MAPKAP1		HLA-DMA
ZMYND11		SLC30A5
HERC3		MLL3|BAGE2
IFI35		SVOPL
IFIT1		FBXO4
TUBB2B		SLC10A7
MYLK		SCFD2
ARID2		PECI
PLAU		RSC1A1|DDI2
PPPDE1		SRBD1
SLC35A2		SLFN11
THBS2		TRIB2
HMGB3		RDH10
C7orf50		MUT
SMAD7		RANBP2|RGPD7|RGPD6|RGPD5|RGPD4
PRKX		DDEFL1
LMBR1		ELMOD2
CALU		FAM59A
C2orf24		VPS13D
GTF3C6		N4BP2
ZBTB22		WWOX
PTS		ZNF682|ZNF506
PCYT1A		GEMIN8
HLA-­‐B		ING2
C11orf68		FKBP5|LOC285847
LIN37		HFE
VANGL2		SEC24D
SECTM1		WDR91
NCS1		MCEE
ABI1		CUL7
CALD1		HIST1H4H|HIST4H4|HIST2H4B|HIST1H4I|HIST1H4A|HIST1H4D|HIST1H4F|HIST1H4K|HIST1H4J|HIST1H4C|HIST1H4B|HIST1H4E|HIST1H4L|HIST2H4A
SQLE		DHRS1
SLC2A1		CCDC69
EIF3B		ATP6V1B1
NET1		SGSM3
LARP6		EIF2AK3
COMMD5		C1orf26
FSTL3		KIF1B
USF2		C1orf9
GNAI1		CCNG2
LZTS2		STAM2
ZMYND11		WASF1
KTN1		TMEM154
SIRT1		C5orf21
ADM		SLC19A2
ASS1		H2AFJ
PDCD4		PIK3IP1
APEX1		SREBF1
HNRNPC		RIPK4
WIPF1		OAZ3
LGALS1		REEP1
P4HA1		RREB1
ATP1A1		SORT1
HSPB11		HDAC5
TMCC1		SLC39A7
DEK		ZIC1
CXCL16		MGST2
ACTR3		DNAJC10
TEX261		ACSL5
WBP5		HOXA4
FAM49B		KIF16B
RPL18A		PCDHB2
NDRG2		SLC31A2
SPSB1		MPZL2
SHARPIN		ZNF211
SUMO1		SLC4A4
NCSTN		CPD
DHX16		PBRM1
PDCD5		FGFR2
CPSF2		HCFC2
PRMT2		EAF2
MSR1		COPB2
TECR		MID2
EIF2AK2		PCCA
HUWE1		BTBD8
ZC3H15
C9orf123
C10orf35
FKBP14
LUC7L2
TMEM139
FLNA
H1F0
ARMCX1
BPNT1
MLLT4
MEX3D
PEBP1
CXXC4
TMEM14A
LRRFIP2
PLEKHB2
TSPAN33
TM4SF1
MED6
EFHD2
PLOD3
FAM162A
NCAPD2
UHRF2
PPP2R4
EDN2
ISY1
GCLM
C1S
BCL2L12
NT5E
FUBP1
SSNA1
HIGD2A
GIPC1
DBR1
IFI44
FAM134A
ITGA6
FERMT2
RAB23
FNDC3B
TRIM67
SCP2
PRPS2
GJA5
PSMG1
EDEM1
GTF2F1
ARL8B
RPL39L
ANGPTL2
FKBP2
TCN2
FAM109B
KEAP1
NFKB1
HRAS
PRDX3
MXI1
NUCB1
EEF1B2
NDUFB8
DEF8
USP5
COLEC12
PRKAR1A
MEA1
DUSP14
TUBB2A
MRPL39
NCOA5
RAP1A
USF2
DNAJB11
UBE2K
MFAP2
YIF1A
RGS19
TRA2B
TPM1
CRISPLD1
ZNF358
FAM100A
SUN2
ATG3
ACLY
AP3D1
DDX39B
PACSIN3
LMNA
PSMD2
PRTFDC1
GRHPR
OBSL1
TPD52L2
FN3KRP
TRPS1
ITGB1
EEF1G
QSOX1
APOA1BP
TIMP3
HSPE1
ACBD5
VSNL1
NRARP
RDH11
TMEM123
MRPL14
CACYBP
EMP1
ANTXR2
FKBP2
CAP1
PHF20L1
HNRNPA1
VDR
ARID4B
PRKAR2A
CLIC1
WWTR1
KANK1
TRAPPC3
FAT1
ESYT2
KLHDC3
HIST1H4E
PTMS
SNX7
ARFGAP3
C18orf10
OSBPL1A
ERLEC1
FN1
KIAA2013
ZNF330
LRRFIP1
GLB1
BABAM1
MXRA7
GOLIM4
PLEC
MAD2L2
CYBRD1
PEA15
C10orf10
MAGT1
ISG15
USP18
ETS1
TBC1D23
EIF3D
LEMD2
UTP23
MGAT2
IFIH1
HEATR5A
STOM
TIMM50
SNURF
POLD2
MPHOSPH10
SLC35A4
C3orf10
NRBP2
RHOG
PKN2
TPRA1
ANXA1
GLT25D1
NGFRAP1
ACP1
H3F3C
HNRPLL
HSD17B14
HLA-­‐DPB1
TMEM47
CTSB
MPZL2
CCL5
LAP3
SFXN3
MYL6B
TRIM22
COL9A2
MEAF6
CYBA
MET
OPA1
VCAM1
MGAT4B
ARL4C
NFE2L1
GNPTG
PCNP
PGAP1
MICALL1
LBH
DAGLB
RALBP1
SPSB1
THOC6
POLDIP3
FBLIM1
METRNL
OBFC2B
SPATS2
TMEM101
ACP1
SH3BP5
FEZ2
IFIT2
SEC23B
C15orf48
MORC2
LPP
PARN
BTBD3
PROS1
CDIPT
VKORC1
ACIN1
EML4
EIF6
KTN1
CDV3
MRAS
C6orf125
C1QC
UBE2E3
CCNG1
SKOR2
SORBS2
FIBP
ZNF428
LIX1L
EDF1
PCYOX1
LANCL1
JOSD2
CENPBD1
C14orf1
ERF
SOSTDC1
EHBP1L1
C19orf66
HSP90AA1
NDUFS1
EVL
UBA52
TRPS1
SDF4
NRSN2
GOLGA7
VGLL4
HNRNPUL2
ABHD8
ZNHIT3
RAB3IL1
NNT
EDARADD
FADS1
TEAD2
EFHD1
GRB2
COG6
FCGR3B
PKN1
GTPBP2
EFR3A
OASL
SWAP70
DNAL4
SEC23B
ZNF768
TMED1
C4orf3
VTI1B
GNL1
NDUFB6
CHID1
TMEM159
LGALS8
ROMO1
BTBD3
UCK2
PDLIM7
C6orf108
P4HA2
COL11A1
TIMM17B
KIFC2
DENND5A
XPO1
ZNF664
FAM195B
STMN1
PGAM1
GTF2H5
RAB24
NME7
CD53
IGFBP7
ZMYND11
DAPP1
THY1
PKP4
LZTS2
IFNGR1
DPM3
DPM3
CCDC109B
CEBPB
MED29
GNB4
PDIA4
KLHL18
IFI27L2
C7orf68
DNAJB2
BARX2
SPATS2L
C7orf42
CD99
CDK19
PI4KB
CBX6
NRBF2
SERPING1
DYRK1A
EEF1A1
DNASE2
CCL5
BFAR
VPS28
GLB1
ITGAV
C1orf201
TNFSF15
TINF2
FAM127A
HDLBP
NECAP2
C1orf31
LAGE3
PRPS1
MKNK2
FAM134A
TNFAIP6
TM2D3
COPZ1
RAD21
TMED2
ZNF410
YME1L1
MEMO1
RSU1
LSM14A
MKRN2
CENPN
GLTSCR2
SSSCA1
HLA-­‐E
CNPY3
PMVK
BAG2
B4GALT2
ACSL3
LRRC8B
PPP1R13L
C1QA
KANK2
ISCU
SEC61A2
BLVRA
TPM3
GTPBP8
SF3B1
SLC15A3
CPVL
PIH1D1
PPIG
WHSC1L1
NMI
SMARCC1
TMEM85
TIMP1
KCTD15
SLC35A2
ARL6IP4
MT2A
FKBP8
KATNA1
GSDMC
PPP6R1
RSF1
LPP
CDK9
KDM5C
GLTP
ZNF544
TUBA1A
IFT27
PLEKHF1
AGPS
PRPS2
FAM162A
ATF5
ANP32A
SNX9
NUDT14
PLAUR
BCAT2
ANXA4
RPF2
ABCF1
KIFC2
MICALL1
TMEM168
CCDC137
N6AMT2
TPRG1L
NUP54
SLC25A28
PRRG4
CINP
HMGB2
OVCA2
CDC20
ZMYM4
NUP153
FAM98A
HNRNPCL1
CALD1
C19orf2
SEC23B
PARP1
MRPS28
BPGM
C1orf55
PRRC1
SULF2
KDSR
AP2B1
STX10
NT5E
WBSCR22
RBX1
RNF7
BUD13
GALNT2
GPS2
GLB1
PRKCD
UBE2E2
ARL16
AIG1
UBE2H
PDLIM5
PI4KB
ARHGEF1
CARHSP1
IRAK1
GPATCH1
PVRL1
PDGFB
ANKRD13C
CDC123
CLIP1
LY6K
SMARCE1
MIPEP
AHNAK2
CKAP4
HNRNPA1
QRICH1
TBX3
MYLK
COL12A1
FUBP3
SMARCB1
APOL6
ATP6V0A1
C12orf44
MGAT5
AIFM1
AP1S3
CAMLG
NRP1
ASCC1
GRINA
SARS2
DCBLD1
C1QA
FAM83H
SEC63
B3GALT6
GSTM3
DDAH2
GLRX5
CALU
UNC5B
DPY30
CREBZF
EMP3
NDUFA12
VIM
IL10RB
LSM12
CDCA4
HERC6
CLIC4
GFOD2
EXTL1
TMEM30A
ROD1
BCCIP
TWF2
SUGP1
ZDHHC7
SMARCA2
UBE2D3
ULK4
OLA1
MAP3K2
HNRNPU
TPM2
PRTFDC1
VPS29
MXI1
DAZAP1
ARL8A
C9orf64
IFI16
IRF6
RABGAP1
CACYBP
SGMS2
TBL1XR1
DFFA
ZBTB20
RAB8A
B3GNT2
CREB1
NCSTN
OGDH
FZD1
C2orf69
NDUFS6
CNTROB
NYNRIN
RAB27A
KCTD11
NAT9
C1orf43
STIM1
AK1
BUB1
MBOAT7
BAMBI
FAM36A
PIGT
GPM6B
MRPL22
MYADM
RNF26
ABHD4
EIF4A3
CEP170
PDGFC
EEF1B2
HMGN4
BTN3A1
NCF2
LLPH
THAP7
CDC42
GOPC
TP53I13
RAD23B
AK2
TMBIM1
VDAC3
MAX
DDIT4
SLC24A3
PJA1
ANTXR1
NBPF24
PPIG
STRN4
PYGB
SYNJ2
CFLAR
GNL1
ABHD4
HUS1
PPM1F
SMPD1
NUDCD2
LTBP1
C19orf10
STIP1
EML2
TUBB6
HS6ST1
SPECC1L
ATP5SL
MCM7
PLIN2
IPO5
HSP90AB1
CD59
AMIGO2
PDCD7
HSD17B6
PCBD1
FNDC4
MED20
CBR3
PIP5K1A
SUMO1
NAB2
QPCTL
PRDX5
RSU1
OCIAD2
MYO6
MBP
CFDP1
TWSG1
TAOK3
MEF2A
CYTH2
FAM96B
CD59
CCDC107
BCL7B
CYTH3
OLA1
PPP2R5C
JOSD1
FXR2
HIPK3
NTAN1
XPO1
GLT25D1
NIT2
LIPA
CMTM8
TRAPPC1
CADM1
GTF2A1
ANKRD17
POLH
KLHL36
ANKRD17
DUSP23
ABCF3
CLEC5A
MANEA
NKIRAS1
XYLT1
MYL12A
ABCF1
SURF2
CXADR
EBP
CYTH2
ARL3
SP100
DHX16
FLNA
SPI1
PSMG1
VPS4A
E2F3
ZZZ3
CHSY1
ELOF1
EIF2S1
C9orf82
ARHGEF9
SVIL
MOBKL2B
CCDC102A
C1orf38
RAB7L1
C1orf216
MRPL32
EDF1
IFNAR2
NCSTN
C6orf89
CASP8AP2
MEF2A
C16orf80
RPS6
ATP6AP2
CDC37L1
MIIP
CENPN
B4GALT1
AP1AR
PALLD
RHOBTB1
PSMC4
C9orf46
ANKH
COG4
SNRPD3
TBC1D17
HLA-­‐B
DNAJB2
SNRPE
ARCN1
AHSA1
EXOSC5
PTPN18
TULP3
RUNDC1
TUBG2
CCDC124
STX4
CSGALNACT2
THYN1
GRB2
C1orf163
DBT
SAP30BP
TXNL4B
CBWD1
GPRIN2
SUMF2
ZBTB9
PNMAL1
MTSS1L
TRAPPC4
GALNTL4
MTAP
PRKCI
GIGYF2
DHX36
FUT11
C5orf24
MRPS18B
SAE1
TMEM18
ZNF524
MED10
AQP1
CXCR7
UBP1
CEP170
VAMP2
ERAP1
VRK2
SERF1B
TXN2
IFITM3
C6orf106
TMEM43
CDK9
PMP22
SNTB1
HM13
POLE3
PQLC1
PRKACA
UBA2
SRSF9
FAM168B
RASSF1
BCL7B
HDAC1
SRC
KDM5A
PAQR7
SYNPO
TEF
OBFC2A
MRPL12
GTSE1
RASSF4
H1FX
TM2D2
RSL1D1
TAB3
SORT1
LEPREL4
TNFRSF1A
ZMAT2
MED22
OSBPL1A
LPP
TRAF2
ACBD5
USE1
AKIRIN1
CCDC58
TAPBPL
MYOF
TMED9
C9orf89
MORN2
TAB1
SNUPN
DNAJC11
SEH1L
TFIP11
C6orf35
MAF
DGCR6L
VPS4B
FURIN
TCEA3
RASA3
C13orf15
HP1BP3
CDK5RAP3
EIF4G1
C8orf82
NMB
TJP1
SNN
SNRNP70
PURA
DDIT3
FAM127B
ZNF830
DCAKD
USP5
TFIP11
GBP2
CDC37
UBXN7
PMPCB
DNLZ
MTCH1
NFKBIE
CAV1
C1RL
C1orf31
DTX3
QSOX1
SYT11
C10orf58
ZFYVE1
PLRG1
NT5C3
UBE2V2
RUFY1
CLUL1
PNO1
PXMP2
DSE
PPP1R12C
C16orf57
PIP4K2A
PPFIBP1
UBASH3B
ASCC3
NIPA1
CD2AP
HNRNPH3
IFI30
TLE3
C3AR1
C9orf23
GNL2
PES1
NUCB1
NRBP1
EEF1B2
RCN2
SLC39A7
NAB2
SAR1A
NSL1
PSMA6
EMD
PAM16
SETD8
TUBA1B
APIP
SEC22C
UBFD1
SEC22C
TFPT
SRSF11
FAM173A
REPS1
NOMO3
RNF34
RANBP1
NOMO2
MUS81
KIF2C
RNF166
TMEM38B
LY75
RPL23A
SMS
KRCC1
ZNF574
ADAM10
ZNF252
NUMB
NCK2
LMBRD1
MAN1A2
C1orf174
SIX5
C14orf142
NANS
C19orf12
BCL2L12
CTTNBP2NL
CIR1
SYDE1
KDELR3
EIF4E
SMARCD1
RAP1A
SCD5
CBX4
RAP2B
LASS5
CD63
STX10
RRAGA
FBXW4
IMPDH1
LRRCC1
MAGOHB
MAP3K13
MTMR14
TRIM59
VIPAR
ZNF579
USP16
KIAA1462
TIMP2
LATS2
HNRNPA2B1
TADA2A
URM1
DNAJA3
DMWD
DYNLRB1
NGRN
B4GALT2
ACTR3C
DNAJA3
GNAQ
MAP7D1
ST6GALNAC6
ZNF238
ELK1
C1QB
NFX1
TSPAN3
CD93
PACSIN2
STAT6
GPATCH3
BOLA3
STMN1
SF3B4
DR1
ZC3HC1
SBF1
RAB33B
SMARCC2
TIGD5
MID1IP1
GNL1
MTR
CCR1
NUDT9
RIOK3
DDX50
GATAD2A
MAGEF1
CCDC75
PRMT2
PLEKHA4
VPS41
SRSF7
SNX6
CD164
HNRNPK
TMUB2
CENPT
NUMB
MLLT11
OTUD5
ERCC5
MTCH1
C6orf57
CDC40
UFD1L
NRP2
PLCG1
LPCAT2
MB21D1
NT5C
PSAP
GPKOW
FCF1
NFE2L1
C20orf20
ZC3H14
MAPRE2
GALK1
SMARCA1
CUTA
C16orf91
CRTC2
FUZ
TREX2
PSMC6
CNN2
DOLK
CUEDC2
BOD1
HPS5
MLLT4
HIST1H4B
ARHGEF5
MOCS2
ZNF259
NOSIP
CYB5R1
MPV17
MTX2
UCHL5
DBI
SAR1A
GRK5
SDF4
SPC25
PLA2G16
SNX27
PVR
VEZT
C10orf18
FEN1
ZNF696
C1QTNF1
BCKDHB
HSPA1A
PLEKHB2
TFAM
PECI
BRP44
HENMT1
SEC11C
PCIF1
CDC37L1
PPP1CB
FOSL2
ARMC10
TMEM109
MYO1E
SLC15A4
PJA2
BNIPL
HLCS
PPP4C
ATP2B4
HNRNPM
PSMC1
C7orf25
GTPBP6
LSP1
CTNNBL1
CHN1
C19orf50
MRPL24
HNRNPC
PPM1B
RPLP0
EMILIN2
NDC80
ATL1
PPM1M
RECK
HSPA13
ACOT13
ATP5L
DAB2IP
C17orf62
TSPYL2
KIAA1715
MAP7D1
TOX4
TAOK2
PPHLN1
39334
COL8A2
PYCRL
OTUD5
C7orf60
RALB
ETV6
LRRC14
GPRIN2
TM7SF3
GANAB
PPID
FCGRT
RIPK1
TRIB2
MBIP
CTSL1
NSFL1C
C11orf54
KIAA1432
DACT1
DGCR8
SETD3
DENND2D
SNW1
METTL10
TBL1X
ZNF274
NCOA5
SMPD4
CBARA1
UGDH
MOAP1
WNK1
CCL2
TUBB2B
CARD6
ITPKB
EIF6
SUMO1
ZNF480
FAM118B
SLC33A1
FXYD5
RAB34
WDHD1
TRAPPC3
NUP155
ATF1
DNAJB2
CPSF7
PTGR2
NAT14
LIMK2
RPS6KA3
MBTPS1
SS18
GLYR1
GLIPR1
TBCD
KIAA0240
DDX24
FOXN3
ZNF219
EXOSC1
MVP
ZNF548
NAPA
CCL8
EIF4G1
EPDR1
SIRT2
CD86
CFLAR
FNBP1L
EXT1
TTC22
THRAP3
GORASP2
KIAA1161
ZC3H18
KPNB1
RBBP5
LAMA4
SMARCB1
ST6GALNAC6
SLU7
C7orf11
SNX2
DYRK3
KRT10
MRPL53
C12orf52
ALDH1A3
ETV3
CUL4B
SRP19
TP53I13
NAA30
HPRT1
CASP6
NEK4
RILPL1
CDCA7
CMTM7
PATL1
PLEKHO1
ZNF526
CDC45
SNRNP35
TTC27
AIFM2
NFKBIB
RAB5A
TRIM5
TMEM186
GPD2
SEC23A
ANKLE2
CES2
SORBS1
TSNAX
BCAS2
FMO2
SEC63
SHC1
CYHR1
CCDC82
PRMT3
SHISA4
NFKBIL1
GTPBP2
LIG4
MORN2
NUP62
ROCK2
LANCL1
TIMM22
CHST12
NBEAL1
NISCH
SLC35B3
FBXO10
SLC41A1
CLCC1
MYST1
HMGB3
ATP10A
NUDC
CTSA
NRAS
ANKIB1
MRPL16
BMF
VPS45
HRAS
TFE3
SEC11A
MRPS14
ZBTB2
KCTD2
C14orf104
TEAD1
RANGRF
ZFYVE21
ZNF37A
C12orf5
MDFIC
WDR60
KIAA1279
STAT2
LRRC42
CLCC1
DPM2
TOPORS
PSMC2
KIAA1715
ZNF532
CRK
CNDP2
APLN
LTBP1
RPP38
PLEKHA3
CCDC50
GNPAT
KIAA1430
CCDC56
ARIH1
HBS1L
AKT1S1
C9orf167
FAM76A
HEPH
IFI27L1
MLL3
NUCB2
ATP8B2
MR1
ZFYVE20
BRD2
MRPS25
RUSC2
CHMP4B
PRELID1
GTF2E2
SND1
DYNLT1
CXorf38
HAUS1
MCART1
C14orf126
FAM180A
GNA13
RNF19B
CNPY3
FAM134C
P4HA1
ARHGEF19
OVOL2
TMEM93
FCHSD2
LRWD1
HNRNPA0
AS3MT
RELL1
C14orf49
SIAH2
C6orf47
MGEA5
DDA1
TMEM9B
HMGN3
TOR1B
MZT1
[truncated: 330 more rows]

## Sheet: d. 468- RNA-seq DOWN
Table S8
Overlap Between Downregulated genes in TNBC vs HER2+ in Isogenic Clone in MDA-MB-468 and Patient RNA-seq data
RNA-Seq		Isogenic Microarray		Overlap
PSAP		AREG|LOC727738		AZIN1
MUCL1		ERBB2		DGKD
GRB7		INHBA		DKK1
HSP90AB1		INA		DUSP6
AGR2		IL7R		ERBB2
RANBP1		NDRG1		ETS1
FOXA1		TMEM47		IER3
COL6A3		IL8		NFE2L3
RPLP0		CAV1		PPM1H
RPL37A		FGF2		TMEM45B
CLIC1		MLSTD1
TMEM59		GPNMB
TOB1		DKK1
XPO1		VIM
HDLBP		LGALS1
APP		GNG11
PGAP3		ERBB2IP
TPT1		TGFBI
CD46		GFPT2
MX2		THBS1
YME1L1		FSCN1
RPS29		STC2
NUP155		OBP2B|OBP2A
ZNF217		FLJ11151
TFF3		SCHIP1|IQCJ
SPDEF		SERPINE2|LOC100129171
WAC		L1CAM
HMGCS1		ADCYAP1
TMEM107		CALB2
MGAT4A		CYP1A1
CCT8		STC1
PIP		KCNQ5
PUM2		KLK10
CRISP3		CTNNAL1
RASGRP3		VSNL1
FASN		ATP6V0D2
BCAP31		DSE
ITGB1		RAB34
PJA2		LOXL2|ENTPD4
RPL23		SGK1
PPP1R1B		KRTAP2-4|KRTAP2-1|LOC644350|LOC728285|LOC728934|LOC730755|KAP2.1B|LOC728943|KRTAP2-2
C6orf62		LAMA4
QRICH1		QPCT
RPN2		LAMB3
HNRNPA1		ODZ1
PRRC2C		FADS1|FADS3
ERBB2		LIF
DUSP4		CCL20
UBA1		FOSL1
C6orf130		ST6GALNAC2
GAPDH		TIMP2
ARIH1		OLR1
STARD3		MAP1B
C17orf37		HMGA2
VPS13C		CD22
SON		TNC
LRRC26		ALPP|ALPPL2
39147		RNF212
PRIM2		C16orf73
CD164		CA9
COL6A3		SLITRK6
COL6A3		AMIGO2
HBB		NETO2
MLPH		TNFRSF10D
DKK1		KRT6B|KRT6C|KRT6A
ZNF800		KLK6
GALNT7		KMO
WSB1		GDF15
C17orf28		SLC16A1
ATP1A1		F3
MAGED2		LDHB
C17orf106		OCC-1
TNFRSF14		C1QTNF1
RAB27B		IL6
AP3D1		SYT14
EIF4G1		ACSL4
GPR160		SLC2A12
DHTKD1		NEDD9|LOC100129322
RNF19A		MLSTD2
ITGAV		EXT1
SPG21		IRS2
PAPOLA		RAB3B
CORO1C		AHNAK2
LRRC59		LTB
FBXL5		GLIPR1
B3GNT2		KRT75
IL6ST		DDIT4
TXNDC9		ADM
LNPEP		PSAT1
C8orf41		COL5A2
SKP1		ABCC4
CYP4Z1		FHL1
RPL31		CTGF
EIF4A1		LOC26010
RSC1A1		SPRY2
VPS13B		FADS2
STARD3		WNT5A
DNAJA4		LEPREL1
SLC38A1		PDK2
EIF2AK3		EXOSC2
SEC16A		NUAK1
IDE		TMEM45A
GRB7		KLK7
GRHL1		SLC39A14
HDAC7		SRPX2
GRN		HBEGF
SENP5		ITGBL1
MED13		CLSTN2
TOM1L1		C6orf150
GTF2I		EREG
VPS29		ETS1
CHCHD3		LAMC2
TMBIM1		FLJ14213
TP53INP1		MMP7
ATRX		BNIP3
ZNF445		KLK9|KLK8
ERMP1		ITGB4
HSPH1		SAA1|SAA2
FBXL20		DUSP6
TSPAN1		CDA
DHX9		PLEKHA5
PSMB5		CTSB
WWP1		PEG10
BRD8		PLEK2
CORO1B		OPRK1
ETNK2		H2AFY2
RPL21		LYPD5
DHTKD1		VAV1
ZNF652		TFCP2L1
DIABLO		NMNAT2
AKTIP		LY6K
NDUFS1		TCF7
YY1AP1		FADS3
SEC23B		PLAU
ZDHHC4		PMP22
XRCC5		SNTB1
HLA-­‐DPA1		COTL1
DUSP6		MET
LMCD1		CYB5A
EEF1G		RHOF
PDE7A		P2RX5
RPN2		AXL
SPRY1		GMPR
ERGIC2		LYN
DPP3		GAS6
SPRED2		RPESP
SCAF8		GPRC5A
ASPH		TNF
C12orf35		TNFRSF11B
SLC35A3		TNFRSF21
PRKACB		ZFAND1
TOP2B		SLC29A1
ELF3		ERRFI1
SAT1		EEF1D
DEGS1		FYN|LOC100129399
RBBP7		ICAM1
BCAM		SLC43A3
CCNG1		MYO7B
USP54		SUSD3
ZNF43		XDH
STEAP4		KLK8|KLK9
C17orf96		PLAUR
INADL		SUNC1
39333		NEURL
TRRAP		KLHL13
OBFC2A		ENO2
SMC1A		TOX
BPTF		FOXQ1
ATP2B1		HSPA4L
RALGAPA2		MFI2|RPSA|LOC440995
CDK12		NRK
COG4		MARVELD1
CDK12		SLCO4A1
VPS13B		NUDCD1
PLRG1		SLC47A1|SNORA59A|SNORA59B
KDM2A		KCTD12
H1F0		EML5
ZNF207		C1orf61
CBR4		MYO1E
MED4		KDR
NFE2L3		UGCG
C7orf23		PTGER4
IER3		FAM133B|BICC1
RCBTB1		TIMP3
P4HA1		ALDH1A3
LASS2		DDEF1|C4orf38
AKIRIN1		CNNM1
OSBPL8		LHFP
MAP7D1		CR2
MORF4L2		PIM1
KRT18		PDE4B
CAST		ETV1
USO1		PYGL
NDUFB5		RASGEF1A
HIST2H4B		MT4
RALGAPA2		SLC34A2
CREB3L4		CNKSR2
HIST2H4A		PHLDA1
LITAF		TP63
TMEM87A		AGPAT9
FAM107B		ABHD7
NBPF10		CCDC3
RPL39		RP3-377H14.5
SPINT1		DPYSL5
TP53INP1		TNFSF18
TRIB1		LOX
UTRN		PAQR8
ETS1		C8orf53
PUS7L		SGCB
ACOT7		ATAD2
HIST2H2BE		MALT1
LIFR		TNFAIP3
TRIB2		GNA15
RNF213		GNAZ
GPR137B		AGPAT5
DICER1		DGKD
CLTC		DENND3|C8orf60
CKAP2		SLC1A4
SERPING1		TMEM22
ERBB2		HDAC9
WAC		EIF3E
SCP2		PFKP
TPM3		FAM5B
HNRNPU		SMOC1
PPP1CA		NPAS2
TMC5		AFAP1L1
ACAP2		GPR44
CLK1		RGS2
CD74		TLX3
NOTCH2NL		CAV2
HDLBP		CYP2S1
C9orf152		SAV1
PSAP		COL12A1
CPT1A		OR2A14
PRRC2A		APOBEC3F|APOBEC3G
FAR1		SOCS2
FLNA		GCNT1
ALG2		IL13RA2
KEAP1		GLIS3
TSNAX		FGL1
IVNS1ABP		DPYSL2
SON		COL4A2
MYO1D		NOG
KIAA0240		ITGA9
SLC8A1		SOD2
ADNP		GOLT1A
CHD8		LYPD1
ATAD2B		ALOX12
TMEM131		OR13J1
ZNF443		VNN1
ZMYND8		ROS1
MGAT5		SIRPG|LOC100131600
CHD7		IER3
AQR		DUSP5
JHDM1D		PLA2G7
SSFA2		LGR6
ARHGAP15		SAMD4A
VCAN		UPP1
ZNF107		BTG1|LOC256021
RANBP2		IL1R2
LUC7L3		ARNTL2
TTC3		KRT34
HLA-­‐DPB1		MGC16075
WDR43		RHBDF2
ATR		FBP1
TMEM63A		FAM46A|LOC100131508
RALGPS2		SOSTDC1
BGN		LHX5
DDX5		KCNQ1
KIAA0564		RGS16
39333		PTRF
PAPSS2		MAOA
TMSB4X		DKFZP564O0823
LIMK2		FRMD3
ALG8		FSD1
MGAT4A		CD68|EIF4A1
HUWE1		NOV
NSD1		BMP2
AKAP9		ANKRD1
PDIA3		CPVL
SLTM		ANK1
WDR26		AKR1B1
RIF1		TOP1MT
TGFBR1		NEU2
RAB11A		CXXC4
HSPA9		FAM49B
RABEP1		CEMP1
SNX13		STXBP1
KIAA1429		FAM70B
ZNF700		PDE1C
UBE3C		SULT1E1
IFNAR1		GAL
SEC31A		PTK2B
FAM129B		MMP24
CD163		BMP5
GPCPD1		ANXA1
MIPEP		LST1
C12orf51		EPS8
ZNF808		MOBKL2B
MIOS		BMP6
MACF1		NUAK2
TMEM45B		SMOX
PPA2		FEV
ACBD5		BIN2
CLIP1		CMTM7
UBR4		EDN1
FASTKD2		PRSS3|TRY6|PRSS2|LOC100134294
SEL1L		NALCN
HERC1		NR2F1
UBR1		APOBEC3C|APOBEC3D
SESN1		SLC25A32|LOC100131102|LOC257152
ARHGEF3		PTPRH
AAGAB		TMEM45B
DCTN4		BVES
HIVEP1		TK1
DOPEY2		PALM
SLTM		PANX2
FOXJ3		RASGEF1C
HMGN1		NFAM1
EVL		MUM1L1
MLL5		AZIN1
C11orf58		JAG2
NARG2		S100P
C1orf27		EIF2C2|LOC286109
GRINL1A		MICB|XXbac-BPG181B23.1|HLA-B|HLA-C|MICA
EIF4G1		CHAC1
C12orf35		FLJ36031
NOTCH2NL		UBE2E3|UBE2E4P
RPS6KB1		OR7D4
SRRM2		CD83|LOC100128517
AUTS2		FGF8
PISD		PRRX2
MON2		XK
WDFY3		RASSF2
MSL2		ADAMTS4
TMEM49		ZNRF4
AZIN1		KRT16
SPEN		IHH
RHOC		ITGB2
TMEM62		CLCF1
TMEM48		DDIT3
RB1		SLC6A6
STARD3		SQSTM1
KIAA1522		IGFL4
ZFC3H1		RASSF8
ATP2B1		STMN4
MDM4		C9orf32
PGAP3		HRK
ZNF33B		DSCC1
ZNF678		BOP1
PPM1H		C6orf15
NIPBL		MED30
DNAJC15		ASAM
ENPP5		HSPG2
RHBDD1		SLC43A1
ARID4B		ALPK2
ZNF28		SFXN3
PRRC2C		FCN1
C5orf33		EBAG9
RPL31		HPDL
TM4SF18		MGC23985
ACSS1		PPM1H
FAM108C1		PAPPA
SNX27		ZMAT4
SPG11		COL15A1
ITM2B		LOC404266|LOC100130740
ZNF117		SGPP2
LENG8		RAD21
LRIG1		TNFRSF10B
RNF13		SIRPB1
TOP1		ILVBL
AMMECR1		ADRA1B
CECR1		STK10
ZNF121		OR56B1
MTMR12		PTGIS
TSC22D3		PRSS23
KIAA1109		SAA4
ARFGEF1		ITGA6
USP3		C4orf18
HNRPLL		RPS4X
MAPKAP1		FLJ45121
PSPC1		SLFN5
ATRX		BIRC5
IDE		SPEM1
CALCRL		COMMD5
INTS2		ALDH3B1
SPAG1		ALPPL2
CLCN7		CUEDC1
ZNF680		PTPRG
ANKRD28		LIPG
KIAA1033		CYYR1
ZNF407		NEDD4L
EIF4A1		STAT4
PRDX3		DUSP1
PTGES3		TUBB2B|TUBB2A
CCDC132		IFNGR2
MGA		CEBPE
NADSYN1		FCER1A
PIGN		ADCY7
RAD50		IRAK3
KIAA1147		FUT1
HMGN2		PLEC1
FAM178A		FXN
ZNF678		GDA
RABL5		NFE2L3
STAT2		TNNT1
C15orf44		ANGPTL2
LCORL		NEFH
RAB14		ACCN3
C12orf51		CPNE7
GTPBP1		CHRAC1
ZNF322A		PLCD3|LOC100129115
SRCAP		WNT9A
SON		PTPLA
FOXJ3		GNAI1
PUM2		GGNBP1
BRWD1		COL4A3
C11orf57		EIF3H
DHX32		FMNL1
KDM6A		WDR67
HNRPDL		TNNT2
RABGAP1L		C9orf114
ATP8A1		VAV2
CASP7		SLC39A4
XPO1		ASB6
TPP2		KAAG1
GTF2I		PMAIP1
SLC30A7
SFRS18
OBFC1
ACLY
ATP13A1
SF3A1
QSER1
SUV420H1
SLC5A3
EIF5B
ZNF138
RCC1
SETDB2
ENG
SLC25A13
USP46
FAM35A
GDPD1
KIAA1267
C8orf39
PPP1R10
EPHX1
LTA4H
ELOVL5
ST6GAL1
TUBA1B
BAG6
SMARCC2
VPS13D
DLG1
ACTN1
GOLGB1
CPSF6
KIAA1919
HIST1H3D
CAPZA2
NCOR1
SKP1
ZNF160
ZBTB26
CCDC80
SMEK1
TNRC6B
C2orf43
PSME4
DYNC1LI2
ALG6
CAPZA2
LENG8
MCCC2
ATP6V0A1
BTBD9
TBC1D8
ZNF33A
ZNF141
NSDHL
SEC24A
ZNF432
BRWD1
ZNF510
YIPF1
ZNF85
TTC3
TTC14
PRRC2A
TSHZ2
ZBTB41
RGMB
ARL4C
RNPEPL1
DMXL2
TFPI
KIAA1109
LY75
RUFY3
RNF216
MLL2
KIF16B
DERL1
YIPF6
MANBA
HLTF
OPA1
UBA1
MINA
KIFAP3
CLOCK
FNIP2
TCP11L2
IRAK4
SLC24A1
KIAA1632
MSI2
ZNF780B
LRRC8B
USP34
YTHDC2
HSPH1
VPS13A
POLL
SPATS2
PUM2
POM121
XPO1
ZNF43
RMI1
IGBP1
IMP3
EXOC6B
PCBP2
SFXN4
MDM4
SLC19A2
ATP6AP2
ST7
UCHL5
SEMA4B
ITSN2
ALMS1
MORF4L2
ANAPC1
KITLG
LANCL1
PIBF1
THADA
ZNF675
EPC1
AKAP11
GPR157
ABCG1
DUSP4
ANKRD36
SENP7
NAA10
GEMIN5
APPL2
CCDC41
ABLIM1
NBEAL2
BACH1
THOC2
PNRC1
VPRBP
COG3
NSF
TEX9
TNKS2
IQSEC1
DGKD
WTAP
VPS39
NUP37
GPR126
OGDH
ZNF398
FAM102A
CDK9
ZFYVE9
XPO4
PDS5B
PXN
AFF1
SHQ1
UGGT1
ZMYM2
BBIP1
SMARCAD1
SLC35F5
NPAT
PPP2R4
RAD54B
SHOC2
LENG8
SLC35F5
ZNF224
PPP6R2
DIRC2
OSBPL9
SLC44A4
UBE2K
NCBP1
AHI1
ZNF701
FRS2
UTRN
PION
SFMBT2
PDE5A
TMEM150A
NFE2L2
POC1B
RALGAPA2
SMNDC1
BTG1
MAPK6
ULK1
SUSD1
HEATR5B
PCGF3
SPOPL
GGCT
HBA2
ARHGAP32
INO80
GFM1
PIGQ
SIDT1
C2orf64
MYO5B
MAP3K5
PPP1R12B
HS6ST3
ZMYM2
CEP290
DOCK9
RSBN1L
PAPD7
39145
ASCC2
KIAA1543
MTERFD3
TBC1D12
ZDHHC24
TBC1D30
POLI
